# Supplementary material for: A deep-learning-based RNA-seq germline variant caller
Source: Bioinform Adv. 2023 Jun 13;3(1):vbad062. doi: 10.1093/bioadv/vbad062 (PMC10320079; doi:10.1093/bioadv/vbad062)
Supplement: vbad062_Supplementary_Data [file vbad062_supplementary_data.zip]

Archive with 2 entries (2 files):
- RNA-seq Manuscript Data.xlsx
- Cook_et_al_Supp_Figures.pdf
