# Supplementary material for: A deep-learning-based RNA-seq germline variant caller
Source: Bioinform Adv. 2023 Jun 13;3(1):vbad062. doi: 10.1093/bioadv/vbad062 (PMC10320079; doi:10.1093/bioadv/vbad062)
Supplement: vbad062_Supplementary_Data [file vbad062_supplementary_data.zip › RNA-seq Manuscript Data.xlsx]

## Sheet: Table_1
Model	Type	CDS	Exon	Transcript	Gene	GIAB-hc	chr20	3x
DV RNA-seq [GTEx]	SNP	0.934	0.918	0.835	0.831	0.857	0.837	0.82
DV RNA-seq [GIAB]	SNP	0.925	0.832	0.719	0.713	0.734	0.719	0.702
DV RNA-seq [GTEx]	INDEL	0.692	0.646	0.557	0.557	0.663	0.564	0.537
DV RNA-seq [GIAB]	INDEL	0.676	0.66	0.541	0.541	0.624	0.53	0.527

## Sheet: Table_2
Variant Caller	Type	CDS	Exon	Transcript	Gene	chr20	3x
DV RNA-seq [GTEx]	SNP	0.933	0.921	0.846	0.842	0.83	0.83
DV RNA-seq [GIAB]	SNP	0.909	0.845	0.745	0.737	0.738	0.722
DV RNA-seq [GIAB] (Opossum)	SNP	0.903	0.84	0.742	0.733	0.739	0.719
GATK (Opossum)	SNP	0.903	0.852	0.759	0.75	0.753	0.737
DV WES	SNP	0.898	0.801	0.678	0.667	0.661	0.649
GATK	SNP	0.898	0.847	0.751	0.742	0.741	0.727
Platypus (Opossum)	SNP	0.898	0.833	0.726	0.717	0.716	0.703
DV WES (Opossum)	SNP	0.895	0.809	0.692	0.682	0.679	0.666
DV RNA-seq [GTEx] (Opossum)	SNP	0.805	0.785	0.701	0.696	0.687	0.685
DV RNA-seq [GTEx]	INDEL	0.73	0.675	0.558	0.554	0.544	0.539
DV RNA-seq [GIAB]	INDEL	0.652	0.6	0.494	0.49	0.49	0.477
DV RNA-seq [GIAB] (Opossum)	INDEL	0.592	0.558	0.436	0.432	0.443	0.418
DV RNA-seq [GTEx] (Opossum)	INDEL	0.524	0.531	0.437	0.434	0.429	0.419
GATK (Opossum)	INDEL	0.504	0.565	0.482	0.477	0.487	0.463
GATK	INDEL	0.486	0.574	0.491	0.487	0.495	0.471
DV WES	INDEL	0.423	0.581	0.493	0.489	0.502	0.477
Platypus (Opossum)	INDEL	0.414	0.468	0.398	0.394	0.397	0.374
DV WES (Opossum)	INDEL	0.392	0.533	0.44	0.435	0.452	0.423

## Sheet: Table_3
Variant Caller	Type	Precision	Recall	F1	# FP	# TP
DV RNA-seq [GTEx] GQ>=18	SNP	0.998	0.809	0.893	18	9077
DV RNA-seq [GTEx]	SNP	0.978	0.942	0.96	236	10579
Platypus (Opossum)	SNP	0.96	0.93	0.945	431	10438
GATK	SNP	0.959	0.919	0.938	444	10301
DV WES	SNP	0.938	0.946	0.942	702	10624
DV RNA-seq [GTEx] GQ>=18	INDEL	0.989	0.509	0.672	1	86
DV RNA-seq [GTEx]	INDEL	0.831	0.805	0.818	28	138
Platypus (Opossum)	INDEL	0.696	0.604	0.646	45	103
GATK	INDEL	0.404	0.805	0.538	220	149
DV WES	INDEL	0.223	0.828	0.352	487	140

## Sheet: Table_4
model	Duration (Opossum)	Duration (Caller)	Duration (Total)
Platypus (Opossum)	932s (~15.53 minutes)	479s (~7.98 minutes)	1410s (~23.5 minutes)
DV RNA-seq [GTEx]		1426s (~23.77 minutes)	1426s (~23.77 minutes)
DV RNA-seq [GIAB]		1427s (~23.78 minutes)	1427s (~23.78 minutes)
DV WES		1434s (~23.9 minutes)	1434s (~23.9 minutes)
DV WES (Opossum)	937s (~15.62 minutes)	1006s (~16.77 minutes)	1943s (~32.38 minutes)
DV RNA-seq [GTEx] (Opossum)	937s (~15.62 minutes)	1011s (~16.85 minutes)	1948s (~32.47 minutes)
DV RNA-seq [GIAB] (Opossum)	937s (~15.62 minutes)	1017s (~16.95 minutes)	1954s (~32.57 minutes)
GATK		2868s (~47.8 minutes)	2868s (~47.8 minutes)

## Sheet: Supp_Table_S1
wgs	rna	donor	group
GTEX-1117F-0003-SM-6WBT7	GTEX-1117F-3226-SM-5N9CT	GTEX-1117F	TRAIN
GTEX-1117F-0003-SM-6WBT7	GTEX-1117F-0626-SM-5N9CS	GTEX-1117F	TRAIN
GTEX-1117F-0003-SM-6WBT7	GTEX-1117F-2426-SM-5EGGH	GTEX-1117F	TRAIN
GTEX-111CU-0003-SM-6WBUD	GTEX-111CU-1026-SM-5EGIL	GTEX-111CU	TRAIN
GTEX-111YS-0004-SM-6WBTN	GTEX-111YS-1326-SM-5EGGK	GTEX-111YS	TRAIN
GTEX-111YS-0004-SM-6WBTN	GTEX-111YS-1126-SM-5GZYQ	GTEX-111YS	TRAIN
GTEX-111YS-0004-SM-6WBTN	GTEX-111YS-0326-SM-5GZZ3	GTEX-111YS	TRAIN
GTEX-1122O-0004-SM-6WBTE	GTEX-1122O-0826-SM-5GICV	GTEX-1122O	TRAIN
GTEX-1122O-0004-SM-6WBTE	GTEX-1122O-1026-SM-9WYSF	GTEX-1122O	TRAIN
GTEX-1128S-0001-SM-6WBUH	GTEX-1128S-2726-SM-5H12C	GTEX-1128S	TRAIN
GTEX-1128S-0001-SM-6WBUH	GTEX-1128S-2826-SM-5N9DI	GTEX-1128S	TRAIN
GTEX-113IC-0001-SM-DLIPU	GTEX-113IC-0006-SM-5NQ9C	GTEX-113IC	TRAIN
GTEX-113JC-0001-SM-6WBTD	GTEX-113JC-2326-SM-5EQ4E	GTEX-113JC	TRAIN
GTEX-117XS-0001-SM-6WBTA	GTEX-117XS-0008-SM-5Q5DQ	GTEX-117XS	TRAIN
GTEX-11DXX-0004-SM-6WBT9	GTEX-11DXX-2326-SM-9YFKS	GTEX-11DXX	TRAIN
GTEX-11DXZ-0003-SM-CLTG6	GTEX-11DXZ-2326-SM-5EGGV	GTEX-11DXZ	TRAIN
GTEX-11DYG-0004-SM-6WBTB	GTEX-11DYG-0126-SM-59883	GTEX-11DYG	TRAIN
GTEX-11DYG-0004-SM-6WBTB	GTEX-11DYG-0008-SM-5QGR5	GTEX-11DYG	TRAIN
GTEX-11DZ1-0002-SM-CLTG7	GTEX-11DZ1-0011-R10b-SM-DO943	GTEX-11DZ1	TRAIN
GTEX-11DZ1-0002-SM-CLTG7	GTEX-11DZ1-2726-SM-5A5KH	GTEX-11DZ1	TRAIN
GTEX-11EM3-0004-SM-6WBUK	GTEX-11EM3-0226-SM-5985Y	GTEX-11EM3	TRAIN
GTEX-11EM3-0004-SM-6WBUK	GTEX-11EM3-1226-SM-5N9DD	GTEX-11EM3	TRAIN
GTEX-11EM3-0004-SM-6WBUK	GTEX-11EM3-0726-SM-5GZZM	GTEX-11EM3	TRAIN
GTEX-11EQ8-0001-SM-6WBTP	GTEX-11EQ8-0008-SM-5Q5DJ	GTEX-11EQ8	TRAIN
GTEX-11EQ9-0003-SM-6WBTK	GTEX-11EQ9-0926-SM-5HL6I	GTEX-11EQ9	TRAIN
GTEX-11EQ9-0003-SM-6WBTK	GTEX-11EQ9-0126-SM-5986I	GTEX-11EQ9	TRAIN
GTEX-11GS4-0004-SM-6WBTL	GTEX-11GS4-2626-SM-5A5LD	GTEX-11GS4	TRAIN
GTEX-11GS4-0004-SM-6WBTL	GTEX-11GS4-1426-SM-5N9D2	GTEX-11GS4	TRAIN
GTEX-11GSO-0003-SM-6WBTR	GTEX-11GSO-3026-SM-5Q5AL	GTEX-11GSO	TRAIN
GTEX-11I78-0002-SM-6WBU2	GTEX-11I78-2026-SM-5987C	GTEX-11I78	TRAIN
GTEX-11I78-0002-SM-6WBU2	GTEX-11I78-0008-SM-5Q5DI	GTEX-11I78	TRAIN
GTEX-11LCK-0002-SM-6WBSW	GTEX-11LCK-2226-SM-5HL4Q	GTEX-11LCK	TRAIN
GTEX-11NV4-0001-SM-6WBTT	GTEX-11NV4-1326-SM-5HL6V	GTEX-11NV4	TRAIN
GTEX-11P7K-0002-SM-6WBUI	GTEX-11P7K-1626-SM-5GU63	GTEX-11P7K	TRAIN
GTEX-11P81-0002-SM-6WBTV	GTEX-11P81-1926-SM-5BC53	GTEX-11P81	TRAIN
GTEX-11P82-0003-SM-6WBSX	GTEX-11P82-0126-SM-5HL72	GTEX-11P82	TRAIN
GTEX-11PRG-0004-SM-6WBUN	GTEX-11PRG-0011-R6b-SM-DO923	GTEX-11PRG	TRAIN
GTEX-11TT1-0001-SM-6WBTZ	GTEX-11TT1-0008-SM-5S2P8	GTEX-11TT1	TRAIN
GTEX-11TT1-0001-SM-6WBTZ	GTEX-11TT1-1626-SM-5EQL7	GTEX-11TT1	TRAIN
GTEX-11TT1-0001-SM-6WBTZ	GTEX-11TT1-1726-SM-5EQLJ	GTEX-11TT1	TRAIN
GTEX-11TT1-0001-SM-6WBTZ	GTEX-11TT1-1226-SM-5Q5AV	GTEX-11TT1	TRAIN
GTEX-11TTK-0002-SM-6WBTX	GTEX-11TTK-0011-R10b-SM-DO925	GTEX-11TTK	TRAIN
GTEX-11TTK-0002-SM-6WBTX	GTEX-11TTK-0011-R6b-SM-DNZZW	GTEX-11TTK	TRAIN
GTEX-11TTK-0002-SM-6WBTX	GTEX-11TTK-0011-R7b-SM-DNZZZ	GTEX-11TTK	TRAIN
GTEX-11TTK-0002-SM-6WBTX	GTEX-11TTK-2926-SM-5PNYP	GTEX-11TTK	TRAIN
GTEX-11TUW-0004-SM-7FG6E	GTEX-11TUW-1926-SM-5BC58	GTEX-11TUW	TRAIN
GTEX-11TUW-0004-SM-7FG6E	GTEX-11TUW-0006-SM-5LZW2	GTEX-11TUW	TRAIN
GTEX-11VI4-0003-SM-6WBUJ	GTEX-11VI4-1626-SM-5EQKO	GTEX-11VI4	TRAIN
GTEX-11WQC-0003-SM-6WBU8	GTEX-11WQC-0726-SM-5EQMR	GTEX-11WQC	TRAIN
GTEX-11WQC-0003-SM-6WBU8	GTEX-11WQC-2626-SM-5CVLF	GTEX-11WQC	TRAIN
GTEX-11WQK-0003-SM-6WBUB	GTEX-11WQK-0226-SM-5EQLI	GTEX-11WQK	TRAIN
GTEX-11WQK-0003-SM-6WBUB	GTEX-11WQK-0326-SM-5EQL1	GTEX-11WQK	TRAIN
GTEX-11WQK-0003-SM-6WBUB	GTEX-11WQK-2926-SM-5EQKT	GTEX-11WQK	TRAIN
GTEX-11WQK-0003-SM-6WBUB	GTEX-11WQK-2626-SM-5EQ4K	GTEX-11WQK	TRAIN
GTEX-11ZTS-0001-SM-6WBU5	GTEX-11ZTS-0008-SM-5S2VC	GTEX-11ZTS	TRAIN
GTEX-11ZTS-0001-SM-6WBU5	GTEX-11ZTS-1226-SM-5EQMQ	GTEX-11ZTS	TRAIN
GTEX-11ZTT-0003-SM-6WBU4	GTEX-11ZTT-1026-SM-5EQKF	GTEX-11ZTT	TRAIN
GTEX-11ZUS-0003-SM-6WBU3	GTEX-11ZUS-0926-SM-5FQSY	GTEX-11ZUS	TRAIN
GTEX-11ZUS-0003-SM-6WBU3	GTEX-11ZUS-1426-SM-5FQSP	GTEX-11ZUS	TRAIN
GTEX-1211K-0003-SM-CLTG2	GTEX-1211K-2426-SM-59HL8	GTEX-1211K	TRAIN
GTEX-1212Z-0004-SM-7DRQE	GTEX-1212Z-0011-R1b-SM-5BC72	GTEX-1212Z	TRAIN
GTEX-1212Z-0004-SM-7DRQE	GTEX-1212Z-1826-SM-5FQSH	GTEX-1212Z	TRAIN
GTEX-12C56-0003-SM-7DRPT	GTEX-12C56-0226-SM-5N9FB	GTEX-12C56	TRAIN
GTEX-12C56-0003-SM-7DRPT	GTEX-12C56-0426-SM-5FQU1	GTEX-12C56	TRAIN
GTEX-12C56-0003-SM-7DRPT	GTEX-12C56-1526-SM-5FQUQ	GTEX-12C56	TRAIN
GTEX-12WSA-0001-SM-7DRQ8	GTEX-12WSA-0008-SM-5TDC3	GTEX-12WSA	TRAIN
GTEX-12WSA-0001-SM-7DRQ8	GTEX-12WSA-0011-R2a-SM-57WDK	GTEX-12WSA	TRAIN
GTEX-12WSE-0002-SM-6WSCA	GTEX-12WSE-0826-SM-5S2VL	GTEX-12WSE	TRAIN
GTEX-12WSE-0002-SM-6WSCA	GTEX-12WSE-0011-R11b-SM-5P9JW	GTEX-12WSE	TRAIN
GTEX-12WSE-0002-SM-6WSCA	GTEX-12WSE-0011-R7a-SM-5PNWF	GTEX-12WSE	TRAIN
GTEX-12WSE-0002-SM-6WSCA	GTEX-12WSE-1126-SM-7DUEH	GTEX-12WSE	TRAIN
GTEX-12WSG-0001-SM-7DRPL	GTEX-12WSG-0826-SM-5EQ5A	GTEX-12WSG	TRAIN
GTEX-12WSI-0004-SM-6WSCD	GTEX-12WSI-1526-SM-5GCNM	GTEX-12WSI	TRAIN
GTEX-12WSJ-0003-SM-6WSBN	GTEX-12WSJ-1826-SM-5GCNY	GTEX-12WSJ	TRAIN
GTEX-12WSK-0003-SM-6WSBW	GTEX-12WSK-2726-SM-5CVND	GTEX-12WSK	TRAIN
GTEX-12WSK-0003-SM-6WSBW	GTEX-12WSK-2026-SM-5CVNB	GTEX-12WSK	TRAIN
GTEX-12WSK-0003-SM-6WSBW	GTEX-12WSK-2626-SM-5GCOT	GTEX-12WSK	TRAIN
GTEX-12WSK-0003-SM-6WSBW	GTEX-12WSK-0008-SM-5YY9R	GTEX-12WSK	TRAIN
GTEX-12WSL-0003-SM-6WSBO	GTEX-12WSL-1626-SM-5GCMU	GTEX-12WSL	TRAIN
GTEX-12WSM-0001-SM-6WSBS	GTEX-12WSM-0626-SM-5GCOK	GTEX-12WSM	TRAIN
GTEX-12WSM-0001-SM-6WSBS	GTEX-12WSM-0011-R7b-SM-5EGLD	GTEX-12WSM	TRAIN
GTEX-12WSN-0004-SM-6WSBR	GTEX-12WSN-0926-SM-5GCN1	GTEX-12WSN	TRAIN
GTEX-12WSN-0004-SM-6WSBR	GTEX-12WSN-5001-SM-7DHMK	GTEX-12WSN	TRAIN
GTEX-12ZZW-0003-SM-6WSBT	GTEX-12ZZW-0426-SM-5GCO9	GTEX-12ZZW	TRAIN
GTEX-12ZZW-0003-SM-6WSBT	GTEX-12ZZW-0011-R7a-SM-5DUWC	GTEX-12ZZW	TRAIN
GTEX-12ZZX-0001-SM-6WSBV	GTEX-12ZZX-2826-SM-5BC6K	GTEX-12ZZX	TRAIN
GTEX-12ZZX-0001-SM-6WSBV	GTEX-12ZZX-3026-SM-5GCP3	GTEX-12ZZX	TRAIN
GTEX-12ZZY-0004-SM-6WSCC	GTEX-12ZZY-0526-SM-5EQ5H	GTEX-12ZZY	TRAIN
GTEX-12ZZZ-0002-SM-6WSCB	GTEX-12ZZZ-0011-R11a-SM-5EGLC	GTEX-12ZZZ	TRAIN
GTEX-12ZZZ-0002-SM-6WSCB	GTEX-12ZZZ-2026-SM-5LZWJ	GTEX-12ZZZ	TRAIN
GTEX-13112-0004-SM-6WSBQ	GTEX-13112-2826-SM-5DUWH	GTEX-13112	TRAIN
GTEX-13112-0004-SM-6WSBQ	GTEX-13112-3126-SM-5IFGP	GTEX-13112	TRAIN
GTEX-13112-0004-SM-6WSBQ	GTEX-13112-0011-R3b-SM-5HL9L	GTEX-13112	TRAIN
GTEX-1313W-0004-SM-7DRP8	GTEX-1313W-0011-R5b-SM-5L3EP	GTEX-1313W	TRAIN
GTEX-1314G-0003-SM-7DRPN	GTEX-1314G-1926-SM-5BC6F	GTEX-1314G	TRAIN
GTEX-1314G-0003-SM-7DRPN	GTEX-1314G-0008-SM-5YY9K	GTEX-1314G	TRAIN
GTEX-131XF-0004-SM-7DRPB	GTEX-131XF-0626-SM-5GIDS	GTEX-131XF	TRAIN
GTEX-131XG-0003-SM-7DRPV	GTEX-131XG-1226-SM-5EGH9	GTEX-131XG	TRAIN
GTEX-131XG-0003-SM-7DRPV	GTEX-131XG-2226-SM-5DUXS	GTEX-131XG	TRAIN
GTEX-131XW-0002-SM-7DROR	GTEX-131XW-3126-SM-5LZUC	GTEX-131XW	TRAIN
GTEX-131YS-0003-SM-7DRPE	GTEX-131YS-0926-SM-5IJB9	GTEX-131YS	TRAIN
GTEX-131YS-0003-SM-7DRPE	GTEX-131YS-1126-SM-5N9FQ	GTEX-131YS	TRAIN
GTEX-131YS-0003-SM-7DRPE	GTEX-131YS-0726-SM-5P9G9	GTEX-131YS	TRAIN
GTEX-131YS-0003-SM-7DRPE	GTEX-131YS-0005-SM-5NQAS	GTEX-131YS	TRAIN
GTEX-131YS-0003-SM-7DRPE	GTEX-131YS-0011-R3b-SM-5DUXB	GTEX-131YS	TRAIN
GTEX-131YS-0003-SM-7DRPE	GTEX-131YS-3026-SM-5EGHY	GTEX-131YS	TRAIN
GTEX-132NY-0001-SM-7DRPZ	GTEX-132NY-2726-SM-5PNY2	GTEX-132NY	TRAIN
GTEX-132Q8-0004-SM-7DRQB	GTEX-132Q8-0008-SM-5ZZUC	GTEX-132Q8	TRAIN
GTEX-132QS-0003-SM-7DROZ	GTEX-132QS-0826-SM-5K7WV	GTEX-132QS	TRAIN
GTEX-132QS-0003-SM-7DROZ	GTEX-132QS-0526-SM-5IJC7	GTEX-132QS	TRAIN
GTEX-133LE-0001-SM-7DRPC	GTEX-133LE-0326-SM-5P9G4	GTEX-133LE	TRAIN
GTEX-139D8-0001-SM-7DROC	GTEX-139D8-2326-SM-5IFGE	GTEX-139D8	TRAIN
GTEX-139D8-0001-SM-7DROC	GTEX-139D8-0006-SM-5LZX8	GTEX-139D8	TRAIN
GTEX-139TT-0004-SM-7DRNY	GTEX-139TT-0526-SM-5J1NN	GTEX-139TT	TRAIN
GTEX-139TT-0004-SM-7DRNY	GTEX-139TT-0011-R1a-SM-5LZVD	GTEX-139TT	TRAIN
GTEX-139UW-0003-SM-6WSC8	GTEX-139UW-0011-R9b-SM-5LZYT	GTEX-139UW	TRAIN
GTEX-139YR-0004-SM-6WSC7	GTEX-139YR-2226-SM-5IFFW	GTEX-139YR	TRAIN
GTEX-139YR-0004-SM-6WSC7	GTEX-139YR-1826-SM-5LZXA	GTEX-139YR	TRAIN
GTEX-139YR-0004-SM-6WSC7	GTEX-139YR-2526-SM-5IJC6	GTEX-139YR	TRAIN
GTEX-139YR-0004-SM-6WSC7	GTEX-139YR-0126-SM-5IJEY	GTEX-139YR	TRAIN
GTEX-13CF2-0004-SM-6WSB1	GTEX-13CF2-0011-R2a-SM-5L3DC	GTEX-13CF2	TRAIN
GTEX-13CF3-0004-SM-6WSD5	GTEX-13CF3-1726-SM-5LU9E	GTEX-13CF3	TRAIN
GTEX-13CF3-0004-SM-6WSD5	GTEX-13CF3-0226-SM-5J1NW	GTEX-13CF3	TRAIN
GTEX-13CIG-0004-SM-6WSC9	GTEX-13CIG-0011-R8b-SM-5LZX5	GTEX-13CIG	TRAIN
GTEX-13CIG-0004-SM-6WSC9	GTEX-13CIG-0006-SM-5P9HF	GTEX-13CIG	TRAIN
GTEX-13D11-0003-SM-6WSCK	GTEX-13D11-2126-SM-5IFH2	GTEX-13D11	TRAIN
GTEX-13D11-0003-SM-6WSCK	GTEX-13D11-1226-SM-5IFGA	GTEX-13D11	TRAIN
GTEX-13D11-0003-SM-6WSCK	GTEX-13D11-1426-SM-5K7Y9	GTEX-13D11	TRAIN
GTEX-13FH7-0004-SM-6WSB3	GTEX-13FH7-0726-SM-5J2NK	GTEX-13FH7	TRAIN
GTEX-13FHP-0004-SM-6WSAX	GTEX-13FHP-1626-SM-5N9FK	GTEX-13FHP	TRAIN
GTEX-13FHP-0004-SM-6WSAX	GTEX-13FHP-0011-R11b-SM-5LZXP	GTEX-13FHP	TRAIN
GTEX-13FLV-0004-SM-6WSBZ	GTEX-13FLV-0011-R6a-SM-5KLZ4	GTEX-13FLV	TRAIN
GTEX-13FLV-0004-SM-6WSBZ	GTEX-13FLV-2326-SM-5K7UK	GTEX-13FLV	TRAIN
GTEX-13FTW-0003-SM-6WSBY	GTEX-13FTW-2126-SM-5K7YG	GTEX-13FTW	TRAIN
GTEX-13FTW-0003-SM-6WSBY	GTEX-13FTW-0526-SM-5IFIP	GTEX-13FTW	TRAIN
GTEX-13FTZ-0004-SM-6WSAY	GTEX-13FTZ-2226-SM-5LZXI	GTEX-13FTZ	TRAIN
GTEX-13IVO-0004-SM-6WSBI	GTEX-13IVO-0011-R10a-SM-5LZY3	GTEX-13IVO	TRAIN
GTEX-13IVO-0004-SM-6WSBI	GTEX-13IVO-2926-SM-5L3CZ	GTEX-13IVO	TRAIN
GTEX-13IVO-0004-SM-6WSBI	GTEX-13IVO-0626-SM-5LZYJ	GTEX-13IVO	TRAIN
GTEX-13JUV-0001-SM-6WSB6	GTEX-13JUV-0011-R7b-SM-5LZZG	GTEX-13JUV	TRAIN
GTEX-13JVG-0003-SM-6WSBH	GTEX-13JVG-3126-SM-5L3FH	GTEX-13JVG	TRAIN
GTEX-13JVG-0003-SM-6WSBH	GTEX-13JVG-1126-SM-5KM2M	GTEX-13JVG	TRAIN
GTEX-13N11-0003-SM-6WSCJ	GTEX-13N11-2826-SM-5KM4Z	GTEX-13N11	TRAIN
GTEX-13N11-0003-SM-6WSCJ	GTEX-13N11-2526-SM-5K7UE	GTEX-13N11	TRAIN
GTEX-13N2G-0001-SM-6WSC5	GTEX-13N2G-0011-R6b-SM-5MR3P	GTEX-13N2G	TRAIN
GTEX-13NYB-0004-SM-6WSC1	GTEX-13NYB-2926-SM-5K7VH	GTEX-13NYB	TRAIN
GTEX-13NYB-0004-SM-6WSC1	GTEX-13NYB-0011-R7a-SM-5MR5D	GTEX-13NYB	TRAIN
GTEX-13NZ8-0004-SM-6WSBJ	GTEX-13NZ8-0826-SM-5MR3I	GTEX-13NZ8	TRAIN
GTEX-13NZ9-0004-SM-6WSC6	GTEX-13NZ9-0726-SM-5J1ME	GTEX-13NZ9	TRAIN
GTEX-13NZA-0003-SM-6WSBM	GTEX-13NZA-2526-SM-5IJFX	GTEX-13NZA	TRAIN
GTEX-13O21-0003-SM-6WSB5	GTEX-13O21-2926-SM-5J1OU	GTEX-13O21	TRAIN
GTEX-13O21-0003-SM-6WSB5	GTEX-13O21-2226-SM-5MR3L	GTEX-13O21	TRAIN
GTEX-13O3P-0003-SM-6WSAJ	GTEX-13O3P-0226-SM-5KM3Z	GTEX-13O3P	TRAIN
GTEX-13O3P-0003-SM-6WSAJ	GTEX-13O3P-0126-SM-5KM4S	GTEX-13O3P	TRAIN
GTEX-13O61-0003-SM-6WSAT	GTEX-13O61-0226-SM-5KM52	GTEX-13O61	TRAIN
GTEX-13O61-0003-SM-6WSAT	GTEX-13O61-0426-SM-5L3ET	GTEX-13O61	TRAIN
GTEX-13O61-0003-SM-6WSAT	GTEX-13O61-1526-SM-5KM3P	GTEX-13O61	TRAIN
GTEX-13OVJ-0001-SM-6WSAU	GTEX-13OVJ-0126-SM-5KM36	GTEX-13OVJ	TRAIN
GTEX-13OVL-0003-SM-6WSD4	GTEX-13OVL-1826-SM-5KLZR	GTEX-13OVL	TRAIN
GTEX-13OVL-0003-SM-6WSD4	GTEX-13OVL-0011-R8a-SM-5L3HH	GTEX-13OVL	TRAIN
GTEX-13OVL-0003-SM-6WSD4	GTEX-13OVL-0011-R10a-SM-5L3GS	GTEX-13OVL	TRAIN
GTEX-13OVL-0003-SM-6WSD4	GTEX-13OVL-2926-SM-5IFG3	GTEX-13OVL	TRAIN
GTEX-13OW5-0003-SM-6WSCR	GTEX-13OW5-0926-SM-5L3GZ	GTEX-13OW5	TRAIN
GTEX-13OW6-0002-SM-6WSAM	GTEX-13OW6-0726-SM-5L3FX	GTEX-13OW6	TRAIN
GTEX-13OW7-0001-SM-6WSD2	GTEX-13OW7-1926-SM-5LUB4	GTEX-13OW7	TRAIN
GTEX-13OW7-0001-SM-6WSD2	GTEX-13OW7-1626-SM-5IJDH	GTEX-13OW7	TRAIN
GTEX-13OW7-0001-SM-6WSD2	GTEX-13OW7-0426-SM-5K7VK	GTEX-13OW7	TRAIN
GTEX-13OW8-0002-SM-6WSAW	GTEX-13OW8-0011-R11a-SM-5L3GT	GTEX-13OW8	TRAIN
GTEX-13OW8-0002-SM-6WSAW	GTEX-13OW8-2426-SM-9WPNM	GTEX-13OW8	TRAIN
GTEX-13PL6-0002-SM-6WSCU	GTEX-13PL6-0926-SM-5KLYY	GTEX-13PL6	TRAIN
GTEX-13PL6-0002-SM-6WSCU	GTEX-13PL6-0326-SM-5IJCP	GTEX-13PL6	TRAIN
GTEX-13PL7-0003-SM-6WSD3	GTEX-13PL7-1126-SM-5MR5O	GTEX-13PL7	TRAIN
GTEX-13PLJ-0003-SM-6WSCN	GTEX-13PLJ-0011-R9b-SM-5O9DV	GTEX-13PLJ	TRAIN
GTEX-13PLJ-0003-SM-6WSCN	GTEX-13PLJ-0526-SM-5K7VW	GTEX-13PLJ	TRAIN
GTEX-13PVQ-0003-SM-7DRPY	GTEX-13PVQ-2226-SM-5L3G9	GTEX-13PVQ	TRAIN
GTEX-13PVR-0003-SM-7DRNW	GTEX-13PVR-1626-SM-73KVF	GTEX-13PVR	TRAIN
GTEX-13PVR-0003-SM-7DRNW	GTEX-13PVR-2526-SM-5RQIT	GTEX-13PVR	TRAIN
GTEX-13PVR-0003-SM-7DRNW	GTEX-13PVR-0926-SM-5S2RB	GTEX-13PVR	TRAIN
GTEX-13QBU-0003-SM-6WSD1	GTEX-13QBU-0126-SM-5LU3V	GTEX-13QBU	TRAIN
GTEX-13QIC-0004-SM-6WSCY	GTEX-13QIC-1626-SM-5K7TZ	GTEX-13QIC	TRAIN
GTEX-13QJC-0003-SM-6WSAQ	GTEX-13QJC-0126-SM-5ZZWJ	GTEX-13QJC	TRAIN
GTEX-13QJC-0003-SM-6WSAQ	GTEX-13QJC-0011-R7b-SM-5PNUM	GTEX-13QJC	TRAIN
GTEX-13RTJ-0003-SM-6WSCV	GTEX-13RTJ-0626-SM-5S2NB	GTEX-13RTJ	TRAIN
GTEX-13RTJ-0003-SM-6WSCV	GTEX-13RTJ-0526-SM-62LDP	GTEX-13RTJ	TRAIN
GTEX-13RTK-0003-SM-6WSCZ	GTEX-13RTK-0726-SM-5Q5EN	GTEX-13RTK	TRAIN
GTEX-13S7M-0003-SM-6WSAH	GTEX-13S7M-0011-R10b-SM-5PNZB	GTEX-13S7M	TRAIN
GTEX-13S86-0003-SM-6WSCT	GTEX-13S86-2526-SM-5S2V5	GTEX-13S86	TRAIN
GTEX-13SLW-0003-SM-6WSAP	GTEX-13SLW-2826-SM-5Q5ES	GTEX-13SLW	TRAIN
GTEX-13SLW-0003-SM-6WSAP	GTEX-13SLW-0011-R11a-SM-5SI8Q	GTEX-13SLW	TRAIN
GTEX-13U4I-0004-SM-6WSAN	GTEX-13U4I-2426-SM-5LU34	GTEX-13U4I	TRAIN
GTEX-13U4I-0004-SM-6WSAN	GTEX-13U4I-0926-SM-5LU5A	GTEX-13U4I	TRAIN
GTEX-13U4I-0004-SM-6WSAN	GTEX-13U4I-0006-SM-5N9CI	GTEX-13U4I	TRAIN
GTEX-13VXU-0004-SM-6WSAS	GTEX-13VXU-0326-SM-5LU36	GTEX-13VXU	TRAIN
GTEX-13X6H-0001-SM-6WSCM	GTEX-13X6H-2126-SM-7EWD5	GTEX-13X6H	TRAIN
GTEX-13X6H-0001-SM-6WSCM	GTEX-13X6H-2326-SM-7EWEB	GTEX-13X6H	TRAIN
GTEX-13X6K-0003-SM-6WSAL	GTEX-13X6K-1826-SM-5O9CR	GTEX-13X6K	TRAIN
GTEX-13X6K-0003-SM-6WSAL	GTEX-13X6K-2826-SM-5O9DS	GTEX-13X6K	TRAIN
GTEX-145LU-0004-SM-DLIOV	GTEX-145LU-0126-SM-5TDCB	GTEX-145LU	TRAIN
GTEX-145MH-0001-SM-7DRP2	GTEX-145MH-0011-R1b-SM-5PNWY	GTEX-145MH	TRAIN
GTEX-145MN-0001-SM-7DROT	GTEX-145MN-1126-SM-5RQJB	GTEX-145MN	TRAIN
GTEX-145MN-0001-SM-7DROT	GTEX-145MN-0926-SM-5NQBT	GTEX-145MN	TRAIN
GTEX-145MO-0001-SM-7DROL	GTEX-145MO-2326-SM-5NQ9K	GTEX-145MO	TRAIN
GTEX-145MO-0001-SM-7DROL	GTEX-145MO-1326-SM-5Q5EF	GTEX-145MO	TRAIN
GTEX-146FH-0002-SM-6WSBB	GTEX-146FH-0326-SM-5QGPT	GTEX-146FH	TRAIN
GTEX-146FQ-0003-SM-6WSCH	GTEX-146FQ-1126-SM-5NQBM	GTEX-146FQ	TRAIN
GTEX-146FQ-0003-SM-6WSCH	GTEX-146FQ-0226-SM-5NQAL	GTEX-146FQ	TRAIN
GTEX-146FQ-0003-SM-6WSCH	GTEX-146FQ-2126-SM-5RQHU	GTEX-146FQ	TRAIN
GTEX-146FR-0004-SM-6WSBD	GTEX-146FR-0226-SM-5Q5F6	GTEX-146FR	TRAIN
GTEX-146FR-0004-SM-6WSBD	GTEX-146FR-1526-SM-5SIB8	GTEX-146FR	TRAIN
GTEX-146FR-0004-SM-6WSBD	GTEX-146FR-0326-SM-5SI8U	GTEX-146FR	TRAIN
GTEX-14753-0003-SM-6WSBF	GTEX-14753-0011-R8b-SM-5S2U1	GTEX-14753	TRAIN
GTEX-14753-0003-SM-6WSBF	GTEX-14753-1626-SM-5NQ9L	GTEX-14753	TRAIN
GTEX-14753-0003-SM-6WSBF	GTEX-14753-0011-R6b-SM-5S2UD	GTEX-14753	TRAIN
GTEX-147F3-0002-SM-6WSBE	GTEX-147F3-0005-SM-5N9FI	GTEX-147F3	TRAIN
GTEX-147GR-0003-SM-6WSBC	GTEX-147GR-0726-SM-5S2PL	GTEX-147GR	TRAIN
GTEX-147GR-0003-SM-6WSBC	GTEX-147GR-2426-SM-5ZZWQ	GTEX-147GR	TRAIN
GTEX-147GR-0003-SM-6WSBC	GTEX-147GR-0426-SM-5S2OL	GTEX-147GR	TRAIN
GTEX-147GR-0003-SM-6WSBC	GTEX-147GR-0011-R6b-SM-5S2RO	GTEX-147GR	TRAIN
GTEX-147GR-0003-SM-6WSBC	GTEX-147GR-0011-R7a-SM-5S2RP	GTEX-147GR	TRAIN
GTEX-147JS-0003-SM-7DRO2	GTEX-147JS-0626-SM-5TDD4	GTEX-147JS	TRAIN
GTEX-147JS-0003-SM-7DRO2	GTEX-147JS-2526-SM-5S2Q8	GTEX-147JS	TRAIN
GTEX-148VJ-0002-SM-7DRO4	GTEX-148VJ-0726-SM-5LU8J	GTEX-148VJ	TRAIN
GTEX-148VJ-0002-SM-7DRO4	GTEX-148VJ-1826-SM-5Q5DV	GTEX-148VJ	TRAIN
GTEX-14A6H-0003-SM-7DROY	GTEX-14A6H-2026-SM-5Q5DD	GTEX-14A6H	TRAIN
GTEX-14ABY-0003-SM-7DRQD	GTEX-14ABY-0626-SM-5Q5C9	GTEX-14ABY	TRAIN
GTEX-14ABY-0003-SM-7DRQD	GTEX-14ABY-0226-SM-5TDCQ	GTEX-14ABY	TRAIN
GTEX-14ABY-0003-SM-7DRQD	GTEX-14ABY-0011-R1a-SM-6EU2W	GTEX-14ABY	TRAIN
GTEX-14AS3-0003-SM-7DRO8	GTEX-14AS3-0226-SM-5Q5B6	GTEX-14AS3	TRAIN
GTEX-14BIM-0002-SM-7DROA	GTEX-14BIM-0011-R6b-SM-5S2VB	GTEX-14BIM	TRAIN
GTEX-14BIM-0002-SM-7DROA	GTEX-14BIM-0006-SM-5O9AA	GTEX-14BIM	TRAIN
GTEX-14BIM-0002-SM-7DROA	GTEX-14BIM-0011-R4b-SM-5S2RK	GTEX-14BIM	TRAIN
GTEX-14BIN-0004-SM-7DROI	GTEX-14BIN-0005-SM-5N9FE	GTEX-14BIN	TRAIN
GTEX-14BIN-0004-SM-7DROI	GTEX-14BIN-2626-SM-5YY8U	GTEX-14BIN	TRAIN
GTEX-14BMV-0002-SM-7DRNQ	GTEX-14BMV-2226-SM-5RQHX	GTEX-14BMV	TRAIN
GTEX-14C38-0003-SM-7DRO3	GTEX-14C38-0826-SM-5S2U8	GTEX-14C38	TRAIN
GTEX-14C39-0004-SM-7DROE	GTEX-14C39-1726-SM-5RQIL	GTEX-14C39	TRAIN
GTEX-14C39-0004-SM-7DROE	GTEX-14C39-0011-R5b-SM-5ZZV1	GTEX-14C39	TRAIN
GTEX-14C5O-0002-SM-7DRQF	GTEX-14C5O-0326-SM-5ZZUX	GTEX-14C5O	TRAIN
GTEX-14DAQ-0004-SM-7DROH	GTEX-14DAQ-1026-SM-793B1	GTEX-14DAQ	TRAIN
GTEX-14DAQ-0004-SM-7DROH	GTEX-14DAQ-0011-R4a-SM-5YYAI	GTEX-14DAQ	TRAIN
GTEX-14DAQ-0004-SM-7DROH	GTEX-14DAQ-1326-SM-5RQIM	GTEX-14DAQ	TRAIN
GTEX-14DAQ-0004-SM-7DROH	GTEX-14DAQ-0526-SM-793AY	GTEX-14DAQ	TRAIN
GTEX-14DAQ-0004-SM-7DROH	GTEX-14DAQ-0011-R3b-SM-5YYAJ	GTEX-14DAQ	TRAIN
GTEX-14DAR-0004-SM-7DROF	GTEX-14DAR-2026-SM-5S2O3	GTEX-14DAR	TRAIN
GTEX-14DAR-0004-SM-7DROF	GTEX-14DAR-0626-SM-664MY	GTEX-14DAR	TRAIN
GTEX-14DAR-0004-SM-7DROF	GTEX-14DAR-0526-SM-664MX	GTEX-14DAR	TRAIN
GTEX-14E1K-0003-SM-7DROG	GTEX-14E1K-2026-SM-7DUEI	GTEX-14E1K	TRAIN
GTEX-14E1K-0003-SM-7DROG	GTEX-14E1K-2526-SM-5ZZWA	GTEX-14E1K	TRAIN
GTEX-14E6C-0002-SM-7DROW	GTEX-14E6C-0126-SM-5RQIP	GTEX-14E6C	TRAIN
GTEX-14E6C-0002-SM-7DROW	GTEX-14E6C-1226-SM-5ZZUN	GTEX-14E6C	TRAIN
GTEX-14E6D-0002-SM-7DROV	GTEX-14E6D-2526-SM-5YYA9	GTEX-14E6D	TRAIN
GTEX-14E6E-0001-SM-7DRNZ	GTEX-14E6E-1326-SM-5S2NR	GTEX-14E6E	TRAIN
GTEX-14E6E-0001-SM-7DRNZ	GTEX-14E6E-1726-SM-5S2R6	GTEX-14E6E	TRAIN
GTEX-14E7W-0001-SM-7DROS	GTEX-14E7W-1526-SM-6871X	GTEX-14E7W	TRAIN
GTEX-14E7W-0001-SM-7DROS	GTEX-14E7W-0126-SM-6LLJ9	GTEX-14E7W	TRAIN
GTEX-14E7W-0001-SM-7DROS	GTEX-14E7W-0011-R3b-SM-5YYB5	GTEX-14E7W	TRAIN
GTEX-14E7W-0001-SM-7DROS	GTEX-14E7W-1826-SM-69LQ1	GTEX-14E7W	TRAIN
GTEX-14E7W-0001-SM-7DROS	GTEX-14E7W-2926-SM-5S2R8	GTEX-14E7W	TRAIN
GTEX-14E7W-0001-SM-7DROS	GTEX-14E7W-0526-SM-5S2W8	GTEX-14E7W	TRAIN
GTEX-14ICK-0004-SM-7DROB	GTEX-14ICK-0326-SM-6LLIZ	GTEX-14ICK	TRAIN
GTEX-14JG6-0004-SM-7DRNR	GTEX-14JG6-0226-SM-6872A	GTEX-14JG6	TRAIN
GTEX-14JIY-0004-SM-7DRNU	GTEX-14JIY-0005-SM-7MXVF	GTEX-14JIY	TRAIN
GTEX-14JIY-0004-SM-7DRNU	GTEX-14JIY-1226-SM-6871R	GTEX-14JIY	TRAIN
GTEX-14JIY-0004-SM-7DRNU	GTEX-14JIY-3326-SM-6871E	GTEX-14JIY	TRAIN
GTEX-14LZ3-0003-SM-7DLGY	GTEX-14LZ3-0626-SM-5ZZWP	GTEX-14LZ3	TRAIN
GTEX-14PHX-0001-SM-7DLGQ	GTEX-14PHX-2426-SM-62LEN	GTEX-14PHX	TRAIN
GTEX-14PHX-0001-SM-7DLGQ	GTEX-14PHX-1026-SM-664OL	GTEX-14PHX	TRAIN
GTEX-14PII-0004-SM-7DROO	GTEX-14PII-0526-SM-6EU2A	GTEX-14PII	TRAIN
GTEX-14PJ2-0002-SM-7DROD	GTEX-14PJ2-2126-SM-5YY96	GTEX-14PJ2	TRAIN
GTEX-14PJ3-0004-SM-7DROK	GTEX-14PJ3-2026-SM-5ZZVK	GTEX-14PJ3	TRAIN
GTEX-14PJ3-0004-SM-7DROK	GTEX-14PJ3-0226-SM-6EU37	GTEX-14PJ3	TRAIN
GTEX-14PJ3-0004-SM-7DROK	GTEX-14PJ3-0826-SM-6AJBR	GTEX-14PJ3	TRAIN
GTEX-14PJ4-0004-SM-7DROM	GTEX-14PJ4-1026-SM-6AJ97	GTEX-14PJ4	TRAIN
GTEX-14PJ6-0001-SM-7DLF2	GTEX-14PJ6-2326-SM-6ETZR	GTEX-14PJ6	TRAIN
GTEX-14PJ6-0001-SM-7DLF2	GTEX-14PJ6-2226-SM-6LLIV	GTEX-14PJ6	TRAIN
GTEX-14PJ6-0001-SM-7DLF2	GTEX-14PJ6-1526-SM-6AJ9M	GTEX-14PJ6	TRAIN
GTEX-14PJ6-0001-SM-7DLF2	GTEX-14PJ6-0006-SM-7P8RE	GTEX-14PJ6	TRAIN
GTEX-14PJ6-0001-SM-7DLF2	GTEX-14PJ6-2426-SM-6ETZS	GTEX-14PJ6	TRAIN
GTEX-14PJM-0003-SM-7DLG8	GTEX-14PJM-2226-SM-6AJAT	GTEX-14PJM	TRAIN
GTEX-14PJM-0003-SM-7DLG8	GTEX-14PJM-3126-SM-6EU2R	GTEX-14PJM	TRAIN
GTEX-14PJM-0003-SM-7DLG8	GTEX-14PJM-0426-SM-5ZZVN	GTEX-14PJM	TRAIN
GTEX-14PJM-0003-SM-7DLG8	GTEX-14PJM-0226-SM-62LF1	GTEX-14PJM	TRAIN
GTEX-14PJM-0003-SM-7DLG8	GTEX-14PJM-2426-SM-686ZC	GTEX-14PJM	TRAIN
GTEX-14PJM-0003-SM-7DLG8	GTEX-14PJM-1326-SM-664NX	GTEX-14PJM	TRAIN
GTEX-14PK6-0003-SM-7DRPF	GTEX-14PK6-0926-SM-62LF4	GTEX-14PK6	TRAIN
GTEX-14PK6-0003-SM-7DRPF	GTEX-14PK6-0526-SM-69LOF	GTEX-14PK6	TRAIN
GTEX-14PK6-0003-SM-7DRPF	GTEX-14PK6-1326-SM-686ZE	GTEX-14PK6	TRAIN
GTEX-14PKU-0004-SM-7DLF7	GTEX-14PKU-0526-SM-6871A	GTEX-14PKU	TRAIN
GTEX-14PKV-0002-SM-7DLG9	GTEX-14PKV-2126-SM-664O3	GTEX-14PKV	TRAIN
GTEX-14PN3-0004-SM-7DLGK	GTEX-14PN3-0726-SM-6EU14	GTEX-14PN3	TRAIN
GTEX-14XAO-0003-SM-7DLF1	GTEX-14XAO-0426-SM-6AJB6	GTEX-14XAO	TRAIN
GTEX-15CHC-0001-SM-7DLH1	GTEX-15CHC-1326-SM-6LLJA	GTEX-15CHC	TRAIN
GTEX-15CHQ-0002-SM-7DLEY	GTEX-15CHQ-1526-SM-69LPW	GTEX-15CHQ	TRAIN
GTEX-15CHQ-0002-SM-7DLEY	GTEX-15CHQ-0011-R1a-SM-COH27	GTEX-15CHQ	TRAIN
GTEX-15CHR-0002-SM-7DLH5	GTEX-15CHR-0626-SM-7938V	GTEX-15CHR	TRAIN
GTEX-15DCD-0001-SM-7DLGT	GTEX-15DCD-0126-SM-7KUEK	GTEX-15DCD	TRAIN
GTEX-15DCD-0001-SM-7DLGT	GTEX-15DCD-0011-R11a-SM-D4P1R	GTEX-15DCD	TRAIN
GTEX-15DYW-0002-SM-7DLFW	GTEX-15DYW-0006-SM-7RHFR	GTEX-15DYW	TRAIN
GTEX-15DYW-0002-SM-7DLFW	GTEX-15DYW-0011-R2b-SM-7KUKY	GTEX-15DYW	TRAIN
GTEX-15DYW-0002-SM-7DLFW	GTEX-15DYW-2626-SM-6LPK7	GTEX-15DYW	TRAIN
GTEX-15DYW-0002-SM-7DLFW	GTEX-15DYW-2426-SM-7KUG8	GTEX-15DYW	TRAIN
GTEX-15DYW-0002-SM-7DLFW	GTEX-15DYW-2026-SM-6AJBD	GTEX-15DYW	TRAIN
GTEX-15DZA-0004-SM-7DLFX	GTEX-15DZA-1326-SM-68722	GTEX-15DZA	TRAIN
GTEX-15DZA-0004-SM-7DLFX	GTEX-15DZA-1226-SM-7KFS1	GTEX-15DZA	TRAIN
GTEX-15EO6-0004-SM-7DLGJ	GTEX-15EO6-0011-R6a-SM-7KULK	GTEX-15EO6	TRAIN
GTEX-15EO6-0004-SM-7DLGJ	GTEX-15EO6-0011-R2a-SM-6M46R	GTEX-15EO6	TRAIN
GTEX-15ER7-0002-SM-7DLFM	GTEX-15ER7-0008-SM-E6CPG	GTEX-15ER7	TRAIN
GTEX-15ER7-0002-SM-7DLFM	GTEX-15ER7-1326-SM-6LPK9	GTEX-15ER7	TRAIN
GTEX-15ER7-0002-SM-7DLFM	GTEX-15ER7-0826-SM-6PALW	GTEX-15ER7	TRAIN
GTEX-15ER7-0002-SM-7DLFM	GTEX-15ER7-2426-SM-793B9	GTEX-15ER7	TRAIN
GTEX-15ETS-0003-SM-7DLGI	GTEX-15ETS-2326-SM-7KUGC	GTEX-15ETS	TRAIN
GTEX-15EU6-0003-SM-7DLFZ	GTEX-15EU6-1726-SM-6M48H	GTEX-15EU6	TRAIN
GTEX-15G1A-0001-SM-7J38P	GTEX-15G1A-1726-SM-6LPI4	GTEX-15G1A	TRAIN
GTEX-15RIE-0004-SM-6UH2C	GTEX-15RIE-1726-SM-7KUMU	GTEX-15RIE	TRAIN
GTEX-15RIG-0003-SM-6UH2M	GTEX-15RIG-0426-SM-7KUF4	GTEX-15RIG	TRAIN
GTEX-15RJE-0003-SM-6UH2G	GTEX-15RJE-0006-SM-7PC1J	GTEX-15RJE	TRAIN
GTEX-15SB6-0002-SM-6UH1J	GTEX-15SB6-1726-SM-6PAME	GTEX-15SB6	TRAIN
GTEX-15SDE-0001-SM-6UH2N	GTEX-15SDE-0926-SM-6LPIA	GTEX-15SDE	TRAIN
GTEX-15SDE-0001-SM-6UH2N	GTEX-15SDE-1826-SM-7KUFN	GTEX-15SDE	TRAIN
GTEX-15SDE-0001-SM-6UH2N	GTEX-15SDE-2226-SM-7IGLO	GTEX-15SDE	TRAIN
GTEX-15SHU-0001-SM-6UH2J	GTEX-15SHU-3126-SM-6M46H	GTEX-15SHU	TRAIN
GTEX-15SHV-0002-SM-6UH2K	GTEX-15SHV-0926-SM-6M46I	GTEX-15SHV	TRAIN
GTEX-15SHV-0002-SM-6UH2K	GTEX-15SHV-2526-SM-6PAMG	GTEX-15SHV	TRAIN
GTEX-15SHW-0004-SM-6UH2L	GTEX-15SHW-0626-SM-6PALH	GTEX-15SHW	TRAIN
GTEX-15UF6-0001-SM-6UH2E	GTEX-15UF6-0726-SM-6PALI	GTEX-15UF6	TRAIN
GTEX-15UF6-0001-SM-6UH2E	GTEX-15UF6-3126-SM-6M46J	GTEX-15UF6	TRAIN
GTEX-15UF6-0001-SM-6UH2E	GTEX-15UF6-2126-SM-6M46Z	GTEX-15UF6	TRAIN
GTEX-15UF7-0003-SM-6UH2Y	GTEX-15UF7-2226-SM-6PAMQ	GTEX-15UF7	TRAIN
GTEX-15UKP-0003-SM-6UH1I	GTEX-15UKP-0426-SM-7KUFQ	GTEX-15UKP	TRAIN
GTEX-16AAH-0003-SM-6UH2V	GTEX-16AAH-0626-SM-793C9	GTEX-16AAH	TRAIN
GTEX-16AAH-0003-SM-6UH2V	GTEX-16AAH-0926-SM-7939B	GTEX-16AAH	TRAIN
GTEX-16AAH-0003-SM-6UH2V	GTEX-16AAH-0726-SM-793A9	GTEX-16AAH	TRAIN
GTEX-16AAH-0003-SM-6UH2V	GTEX-16AAH-1826-SM-7939D	GTEX-16AAH	TRAIN
GTEX-16BQI-0003-SM-6UH2O	GTEX-16BQI-1326-SM-6M486	GTEX-16BQI	TRAIN
GTEX-16GPK-0003-SM-6UH2S	GTEX-16GPK-3026-SM-79ON9	GTEX-16GPK	TRAIN
GTEX-16GPK-0003-SM-6UH2S	GTEX-16GPK-0426-SM-6PAMW	GTEX-16GPK	TRAIN
GTEX-16MT8-0002-SM-6UH2U	GTEX-16MT8-1726-SM-7EWE7	GTEX-16MT8	TRAIN
GTEX-16MT8-0002-SM-6UH2U	GTEX-16MT8-0326-SM-6PAM5	GTEX-16MT8	TRAIN
GTEX-16MT8-0002-SM-6UH2U	GTEX-16MT8-0926-SM-6M487	GTEX-16MT8	TRAIN
GTEX-16MTA-0003-SM-6UH2R	GTEX-16MTA-0005-SM-7RHFT	GTEX-16MTA	TRAIN
GTEX-16MTA-0003-SM-6UH2R	GTEX-16MTA-0826-SM-6LLIC	GTEX-16MTA	TRAIN
GTEX-16NGA-0004-SM-6UH29	GTEX-16NGA-0626-SM-72D72	GTEX-16NGA	TRAIN
GTEX-16NGA-0004-SM-6UH29	GTEX-16NGA-0226-SM-718AI	GTEX-16NGA	TRAIN
GTEX-16XZY-0002-SM-6UH26	GTEX-16XZY-2126-SM-79OK1	GTEX-16XZY	TRAIN
GTEX-16XZZ-0001-SM-6UH1U	GTEX-16XZZ-0626-SM-6M47T	GTEX-16XZZ	TRAIN
GTEX-16XZZ-0001-SM-6UH1U	GTEX-16XZZ-1626-SM-7KUEC	GTEX-16XZZ	TRAIN
GTEX-16YQH-0004-SM-6UH22	GTEX-16YQH-0011-R8a-SM-7DUFB	GTEX-16YQH	TRAIN
GTEX-17EUY-0003-SM-6UH27	GTEX-17EUY-0426-SM-793BD	GTEX-17EUY	TRAIN
GTEX-17EVP-0004-SM-6UH1L	GTEX-17EVP-1126-SM-793C4	GTEX-17EVP	TRAIN
GTEX-17F97-0002-SM-6UH2Z	GTEX-17F97-1326-SM-7MGVO	GTEX-17F97	TRAIN
GTEX-17F97-0002-SM-6UH2Z	GTEX-17F97-0011-R10b-SM-793BB	GTEX-17F97	TRAIN
GTEX-17F9E-0003-SM-6UH2B	GTEX-17F9E-0526-SM-7DUFD	GTEX-17F9E	TRAIN
GTEX-17F9E-0003-SM-6UH2B	GTEX-17F9E-1926-SM-7IGQF	GTEX-17F9E	TRAIN
GTEX-17F9Y-0004-SM-6UH1O	GTEX-17F9Y-1226-SM-7EPGE	GTEX-17F9Y	TRAIN
GTEX-17GQL-0003-SM-6UH25	GTEX-17GQL-1626-SM-7LG69	GTEX-17GQL	TRAIN
GTEX-17GQL-0003-SM-6UH25	GTEX-17GQL-0426-SM-7LG5V	GTEX-17GQL	TRAIN
GTEX-17HGU-0001-SM-6UH1W	GTEX-17HGU-1126-SM-793BP	GTEX-17HGU	TRAIN
GTEX-17HGU-0001-SM-6UH1W	GTEX-17HGU-0126-SM-7DHLV	GTEX-17HGU	TRAIN
GTEX-17HHE-0002-SM-6UH1N	GTEX-17HHE-2226-SM-7EPGN	GTEX-17HHE	TRAIN
GTEX-17HHE-0002-SM-6UH1N	GTEX-17HHE-2126-SM-7DHLO	GTEX-17HHE	TRAIN
GTEX-17HHE-0002-SM-6UH1N	GTEX-17HHE-0426-SM-79OK3	GTEX-17HHE	TRAIN
GTEX-17HHE-0002-SM-6UH1N	GTEX-17HHE-1526-SM-793AS	GTEX-17HHE	TRAIN
GTEX-17HHY-0002-SM-6UH1X	GTEX-17HHY-2326-SM-7KFSR	GTEX-17HHY	TRAIN
GTEX-17HHY-0002-SM-6UH1X	GTEX-17HHY-2526-SM-7IGME	GTEX-17HHY	TRAIN
GTEX-17HHY-0002-SM-6UH1X	GTEX-17HHY-0006-SM-7MXT4	GTEX-17HHY	TRAIN
GTEX-17HII-0004-SM-6UH1Z	GTEX-17HII-1126-SM-7IGOP	GTEX-17HII	TRAIN
GTEX-17JCI-0004-SM-6UH23	GTEX-17JCI-0126-SM-7LG5G	GTEX-17JCI	TRAIN
GTEX-17JCI-0004-SM-6UH23	GTEX-17JCI-0011-R1b-SM-718A3	GTEX-17JCI	TRAIN
GTEX-17KNJ-0003-SM-6UH1P	GTEX-17KNJ-1526-SM-7LTA9	GTEX-17KNJ	TRAIN
GTEX-17KNJ-0003-SM-6UH1P	GTEX-17KNJ-0005-SM-7PBYB	GTEX-17KNJ	TRAIN
GTEX-17MF6-0002-SM-6UH21	GTEX-17MF6-0126-SM-7LG4F	GTEX-17MF6	TRAIN
GTEX-17MF6-0002-SM-6UH21	GTEX-17MF6-1026-SM-7EWE1	GTEX-17MF6	TRAIN
GTEX-17MF6-0002-SM-6UH21	GTEX-17MF6-0426-SM-79ONB	GTEX-17MF6	TRAIN
GTEX-17MFQ-0003-SM-6UH24	GTEX-17MFQ-1826-SM-7DHLS	GTEX-17MFQ	TRAIN
GTEX-17MFQ-0003-SM-6UH24	GTEX-17MFQ-1126-SM-7LT9O	GTEX-17MFQ	TRAIN
GTEX-183WM-0004-SM-6UH1T	GTEX-183WM-0005-SM-9JGFW	GTEX-183WM	TRAIN
GTEX-18465-0002-SM-DJWXW	GTEX-18465-2826-SM-7LT9J	GTEX-18465	TRAIN
GTEX-18465-0002-SM-DJWXW	GTEX-18465-1526-SM-7KFTV	GTEX-18465	TRAIN
GTEX-18465-0002-SM-DJWXW	GTEX-18465-0326-SM-7LTAD	GTEX-18465	TRAIN
GTEX-18A67-0003-SM-DJWXP	GTEX-18A67-1726-SM-7KFT9	GTEX-18A67	TRAIN
GTEX-18A6Q-0003-SM-DJWXQ	GTEX-18A6Q-0226-SM-718AS	GTEX-18A6Q	TRAIN
GTEX-18A7A-0002-SM-6UH2A	GTEX-18A7A-1026-SM-7LT8B	GTEX-18A7A	TRAIN
GTEX-18A7A-0002-SM-6UH2A	GTEX-18A7A-0926-SM-7LT8H	GTEX-18A7A	TRAIN
GTEX-18A7A-0002-SM-6UH2A	GTEX-18A7A-1526-SM-72D69	GTEX-18A7A	TRAIN
GTEX-18QFQ-0003-SM-DLIOZ	GTEX-18QFQ-0726-SM-7LG6D	GTEX-18QFQ	TRAIN
GTEX-1A32A-0001-SM-7J3A1	GTEX-1A32A-1326-SM-73KWW	GTEX-1A32A	TRAIN
GTEX-1A3MW-0004-SM-7J39Q	GTEX-1A3MW-1326-SM-7189P	GTEX-1A3MW	TRAIN
GTEX-1A3MX-0002-SM-7J38V	GTEX-1A3MX-0011-R6a-SM-7P8S9	GTEX-1A3MX	TRAIN
GTEX-1A8FM-0004-SM-7J39J	GTEX-1A8FM-0008-SM-EAZDD	GTEX-1A8FM	TRAIN
GTEX-1A8FM-0004-SM-7J39J	GTEX-1A8FM-2326-SM-7MKGC	GTEX-1A8FM	TRAIN
GTEX-1A8FM-0004-SM-7J39J	GTEX-1A8FM-1026-SM-7PC26	GTEX-1A8FM	TRAIN
GTEX-1A8FM-0004-SM-7J39J	GTEX-1A8FM-0326-SM-7SB7R	GTEX-1A8FM	TRAIN
GTEX-1A8FM-0004-SM-7J39J	GTEX-1A8FM-1826-SM-7MGXO	GTEX-1A8FM	TRAIN
GTEX-1A8FM-0004-SM-7J39J	GTEX-1A8FM-2226-SM-7PC1C	GTEX-1A8FM	TRAIN
GTEX-1A8G6-0004-SM-7J39W	GTEX-1A8G6-1726-SM-73KXZ	GTEX-1A8G6	TRAIN
GTEX-1A8G6-0004-SM-7J39W	GTEX-1A8G6-0011-R1a-SM-7P8PC	GTEX-1A8G6	TRAIN
GTEX-1A8G7-0003-SM-7J38W	GTEX-1A8G7-0326-SM-72D5B	GTEX-1A8G7	TRAIN
GTEX-1AMEY-0004-SM-7J39X	GTEX-1AMEY-0326-SM-72D5T	GTEX-1AMEY	TRAIN
GTEX-1AMFI-0001-SM-7J39V	GTEX-1AMFI-0226-SM-731D5	GTEX-1AMFI	TRAIN
GTEX-1AMFI-0001-SM-7J39V	GTEX-1AMFI-1526-SM-73KVY	GTEX-1AMFI	TRAIN
GTEX-1AX9I-0002-SM-7J39K	GTEX-1AX9I-0005-SM-9MQKI	GTEX-1AX9I	TRAIN
GTEX-1AX9I-0002-SM-7J39K	GTEX-1AX9I-0011-R8a-SM-7P8PJ	GTEX-1AX9I	TRAIN
GTEX-1AX9J-0004-SM-7J38U	GTEX-1AX9J-2126-SM-731DD	GTEX-1AX9J	TRAIN
GTEX-1AX9J-0004-SM-7J38U	GTEX-1AX9J-1026-SM-72D6E	GTEX-1AX9J	TRAIN
GTEX-1AX9K-0001-SM-7J39L	GTEX-1AX9K-0006-SM-9KNVP	GTEX-1AX9K	TRAIN
GTEX-1AX9K-0001-SM-7J39L	GTEX-1AX9K-1226-SM-793CN	GTEX-1AX9K	TRAIN
GTEX-1AX9K-0001-SM-7J39L	GTEX-1AX9K-0226-SM-793CM	GTEX-1AX9K	TRAIN
GTEX-1AYCT-0004-SM-7J39Y	GTEX-1AYCT-2126-SM-7PC3N	GTEX-1AYCT	TRAIN
GTEX-1AYCT-0004-SM-7J39Y	GTEX-1AYCT-1326-SM-7MKHB	GTEX-1AYCT	TRAIN
GTEX-1AYCT-0004-SM-7J39Y	GTEX-1AYCT-2426-SM-7IGQ3	GTEX-1AYCT	TRAIN
GTEX-1B8KE-0004-SM-7J39M	GTEX-1B8KE-0326-SM-73KTY	GTEX-1B8KE	TRAIN
GTEX-1B8KE-0004-SM-7J39M	GTEX-1B8KE-2226-SM-7939K	GTEX-1B8KE	TRAIN
GTEX-1B8KE-0004-SM-7J39M	GTEX-1B8KE-1626-SM-793CK	GTEX-1B8KE	TRAIN
GTEX-1B8KE-0004-SM-7J39M	GTEX-1B8KE-0008-SM-EVYB3	GTEX-1B8KE	TRAIN
GTEX-1B8KZ-0003-SM-7J39Z	GTEX-1B8KZ-0526-SM-73KW2	GTEX-1B8KZ	TRAIN
GTEX-1B8KZ-0003-SM-7J39Z	GTEX-1B8KZ-1826-SM-73KVJ	GTEX-1B8KZ	TRAIN
GTEX-1B8L1-0004-SM-7J3AV	GTEX-1B8L1-0011-R11b-SM-793DJ	GTEX-1B8L1	TRAIN
GTEX-1B8L1-0004-SM-7J3AV	GTEX-1B8L1-0726-SM-7P8RT	GTEX-1B8L1	TRAIN
GTEX-1B8SF-0003-SM-7J38X	GTEX-1B8SF-3026-SM-731DX	GTEX-1B8SF	TRAIN
GTEX-1B8SG-0003-SM-7J3A3	GTEX-1B8SG-1326-SM-79ONT	GTEX-1B8SG	TRAIN
GTEX-1B8SG-0003-SM-7J3A3	GTEX-1B8SG-1926-SM-73KUB	GTEX-1B8SG	TRAIN
GTEX-1B8SG-0003-SM-7J3A3	GTEX-1B8SG-0526-SM-73KWP	GTEX-1B8SG	TRAIN
GTEX-1B8SG-0003-SM-7J3A3	GTEX-1B8SG-0626-SM-79OL3	GTEX-1B8SG	TRAIN
GTEX-1B8SG-0003-SM-7J3A3	GTEX-1B8SG-0006-SM-7MKFA	GTEX-1B8SG	TRAIN
GTEX-1B933-0003-SM-7J3A4	GTEX-1B933-0011-R7a-SM-7DUGX	GTEX-1B933	TRAIN
GTEX-1B933-0003-SM-7J3A4	GTEX-1B933-1926-SM-73KUN	GTEX-1B933	TRAIN
GTEX-1B97I-0004-SM-7J39N	GTEX-1B97I-0826-SM-731DN	GTEX-1B97I	TRAIN
GTEX-1B97I-0004-SM-7J39N	GTEX-1B97I-1826-SM-7939W	GTEX-1B97I	TRAIN
GTEX-1B97I-0004-SM-7J39N	GTEX-1B97I-1626-SM-73KYO	GTEX-1B97I	TRAIN
GTEX-1B97I-0004-SM-7J39N	GTEX-1B97I-0005-SM-7PC1M	GTEX-1B97I	TRAIN
GTEX-1B97J-0003-SM-7J39S	GTEX-1B97J-0926-SM-79ONU	GTEX-1B97J	TRAIN
GTEX-1B97J-0003-SM-7J39S	GTEX-1B97J-1126-SM-7SB79	GTEX-1B97J	TRAIN
GTEX-1BAJH-0003-SM-7J39G	GTEX-1BAJH-0926-SM-79OO6	GTEX-1BAJH	TRAIN
GTEX-1C2JI-0003-SM-7J39E	GTEX-1C2JI-1926-SM-73KXO	GTEX-1C2JI	TRAIN
GTEX-1C2JI-0003-SM-7J39E	GTEX-1C2JI-0626-SM-7DHM1	GTEX-1C2JI	TRAIN
GTEX-1C2JI-0003-SM-7J39E	GTEX-1C2JI-1026-SM-73KY1	GTEX-1C2JI	TRAIN
GTEX-1C475-0003-SM-7J3B4	GTEX-1C475-1026-SM-7MKFJ	GTEX-1C475	TRAIN
GTEX-1C475-0003-SM-7J3B4	GTEX-1C475-0626-SM-73KV9	GTEX-1C475	TRAIN
GTEX-1C64N-0003-SM-7J3A2	GTEX-1C64N-2926-SM-79OLM	GTEX-1C64N	TRAIN
GTEX-1C64N-0003-SM-7J3A2	GTEX-1C64N-3226-SM-7P8SN	GTEX-1C64N	TRAIN
GTEX-1C64O-0003-SM-DJWXT	GTEX-1C64O-1226-SM-79OOC	GTEX-1C64O	TRAIN
GTEX-1C64O-0003-SM-DJWXT	GTEX-1C64O-0006-SM-7PC22	GTEX-1C64O	TRAIN
GTEX-1C6VR-0003-SM-7J39D	GTEX-1C6VR-0011-R4b-SM-9QEGZ	GTEX-1C6VR	TRAIN
GTEX-1C6VR-0003-SM-7J39D	GTEX-1C6VR-2626-SM-7MGX2	GTEX-1C6VR	TRAIN
GTEX-1C6VR-0003-SM-7J39D	GTEX-1C6VR-1126-SM-7EPHD	GTEX-1C6VR	TRAIN
GTEX-1C6WA-0003-SM-7J39H	GTEX-1C6WA-0526-SM-7IGNZ	GTEX-1C6WA	TRAIN
GTEX-1CAMQ-0003-SM-7J39C	GTEX-1CAMQ-0226-SM-7IGPK	GTEX-1CAMQ	TRAIN
GTEX-1CAMR-0004-SM-7J3B6	GTEX-1CAMR-1026-SM-7P8QI	GTEX-1CAMR	TRAIN
GTEX-1CAMR-0004-SM-7J3B6	GTEX-1CAMR-1326-SM-7PC1F	GTEX-1CAMR	TRAIN
GTEX-1CAMR-0004-SM-7J3B6	GTEX-1CAMR-0826-SM-7MKFK	GTEX-1CAMR	TRAIN
GTEX-1CB4G-0002-SM-DLIOL	GTEX-1CB4G-1126-SM-7PBXW	GTEX-1CB4G	TRAIN
GTEX-1CB4G-0002-SM-DLIOL	GTEX-1CB4G-0011-R5a-SM-CKZNM	GTEX-1CB4G	TRAIN
GTEX-1CB4G-0002-SM-DLIOL	GTEX-1CB4G-2926-SM-7MKFQ	GTEX-1CB4G	TRAIN
GTEX-1CB4H-0004-SM-7J38K	GTEX-1CB4H-1526-SM-7MXU4	GTEX-1CB4H	TRAIN
GTEX-1CB4I-0002-SM-DLIOJ	GTEX-1CB4I-0726-SM-7DUGS	GTEX-1CB4I	TRAIN
GTEX-1CB4I-0002-SM-DLIOJ	GTEX-1CB4I-0226-SM-79OLH	GTEX-1CB4I	TRAIN
GTEX-1E1VI-0003-SM-7J38L	GTEX-1E1VI-0226-SM-793CZ	GTEX-1E1VI	TRAIN
GTEX-1E1VI-0003-SM-7J38L	GTEX-1E1VI-3026-SM-7RHHU	GTEX-1E1VI	TRAIN
GTEX-1E1VI-0003-SM-7J38L	GTEX-1E1VI-2926-SM-7IGLT	GTEX-1E1VI	TRAIN
GTEX-1E2YA-0002-SM-DLIOW	GTEX-1E2YA-3126-SM-9JGI6	GTEX-1E2YA	TRAIN
GTEX-1EH9U-0001-SM-7J3AD	GTEX-1EH9U-1126-SM-7IGLU	GTEX-1EH9U	TRAIN
GTEX-1EKGG-0004-SM-DLIOP	GTEX-1EKGG-2726-SM-79OOD	GTEX-1EKGG	TRAIN
GTEX-1EMGI-0004-SM-DLIOK	GTEX-1EMGI-0011-R10a-SM-9OSWY	GTEX-1EMGI	TRAIN
GTEX-1EMGI-0004-SM-DLIOK	GTEX-1EMGI-0011-R6a-SM-9OSVR	GTEX-1EMGI	TRAIN
GTEX-1EU9M-0003-SM-7J3AO	GTEX-1EU9M-1426-SM-793AI	GTEX-1EU9M	TRAIN
GTEX-1EU9M-0003-SM-7J3AO	GTEX-1EU9M-1926-SM-7RHH4	GTEX-1EU9M	TRAIN
GTEX-1EWIQ-0002-SM-7J3AN	GTEX-1EWIQ-1426-SM-7IGOS	GTEX-1EWIQ	TRAIN
GTEX-1F48J-0003-SM-7J3AS	GTEX-1F48J-0011-R7a-SM-CJI2G	GTEX-1F48J	TRAIN
GTEX-1F48J-0003-SM-7J3AS	GTEX-1F48J-0011-R11b-SM-9OSWV	GTEX-1F48J	TRAIN
GTEX-1F48J-0003-SM-7J3AS	GTEX-1F48J-0011-R1a-SM-9QEIC	GTEX-1F48J	TRAIN
GTEX-1F52S-0004-SM-7J3AY	GTEX-1F52S-0011-R7b-SM-9QEH8	GTEX-1F52S	TRAIN
GTEX-1F52S-0004-SM-7J3AY	GTEX-1F52S-0008-SM-EWRME	GTEX-1F52S	TRAIN
GTEX-1F5PK-0003-SM-7J3AQ	GTEX-1F5PK-0001-SM-EVR37	GTEX-1F5PK	TRAIN
GTEX-1F5PK-0003-SM-7J3AQ	GTEX-1F5PK-2426-SM-7RHHY	GTEX-1F5PK	TRAIN
GTEX-1F5PK-0003-SM-7J3AQ	GTEX-1F5PK-0626-SM-7SB6S	GTEX-1F5PK	TRAIN
GTEX-1F5PK-0003-SM-7J3AQ	GTEX-1F5PK-2626-SM-7RHH6	GTEX-1F5PK	TRAIN
GTEX-1F5PL-0002-SM-7J3AU	GTEX-1F5PL-1726-SM-9QEGL	GTEX-1F5PL	TRAIN
GTEX-1F6I4-0004-SM-7J3AG	GTEX-1F6I4-3026-SM-7P8SI	GTEX-1F6I4	TRAIN
GTEX-1F6I4-0004-SM-7J3AG	GTEX-1F6I4-2526-SM-7SB8F	GTEX-1F6I4	TRAIN
GTEX-1F6I4-0004-SM-7J3AG	GTEX-1F6I4-2126-SM-7PC2J	GTEX-1F6I4	TRAIN
GTEX-1F6IF-0004-SM-7J3AJ	GTEX-1F6IF-0226-SM-7PBZ6	GTEX-1F6IF	TRAIN
GTEX-1F6IF-0004-SM-7J3AJ	GTEX-1F6IF-0011-R4b-SM-CKZNJ	GTEX-1F6IF	TRAIN
GTEX-1F6IF-0004-SM-7J3AJ	GTEX-1F6IF-1126-SM-9KNV2	GTEX-1F6IF	TRAIN
GTEX-1F75A-0001-SM-7J3AT	GTEX-1F75A-1826-SM-7SB8G	GTEX-1F75A	TRAIN
GTEX-1F75W-0004-SM-7J3AH	GTEX-1F75W-0226-SM-9JGGP	GTEX-1F75W	TRAIN
GTEX-1F75W-0004-SM-7J3AH	GTEX-1F75W-0005-SM-A9SMP	GTEX-1F75W	TRAIN
GTEX-1F75W-0004-SM-7J3AH	GTEX-1F75W-0008-SM-EAZCU	GTEX-1F75W	TRAIN
GTEX-1F7RK-0004-SM-7J3AF	GTEX-1F7RK-0126-SM-7PC2S	GTEX-1F7RK	TRAIN
GTEX-1F7RK-0004-SM-7J3AF	GTEX-1F7RK-0011-R11b-SM-9QEI2	GTEX-1F7RK	TRAIN
GTEX-1F88F-0003-SM-7J3AI	GTEX-1F88F-2826-SM-7SB8W	GTEX-1F88F	TRAIN
GTEX-1GF9U-0004-SM-7J3A8	GTEX-1GF9U-1126-SM-AHZ4H	GTEX-1GF9U	TRAIN
GTEX-1GF9W-0004-SM-7J3AL	GTEX-1GF9W-0008-SM-EAZCY	GTEX-1GF9W	TRAIN
GTEX-1GF9X-0003-SM-7J3A6	GTEX-1GF9X-1026-SM-ACKX2	GTEX-1GF9X	TRAIN
GTEX-1GL5R-0002-SM-7J3A9	GTEX-1GL5R-1326-SM-7RHHF	GTEX-1GL5R	TRAIN
GTEX-1GL5R-0002-SM-7J3A9	GTEX-1GL5R-0926-SM-9JGFO	GTEX-1GL5R	TRAIN
GTEX-1GL5R-0002-SM-7J3A9	GTEX-1GL5R-0426-SM-9WPOP	GTEX-1GL5R	TRAIN
GTEX-1GMR2-0003-SM-7J3B2	GTEX-1GMR2-1926-SM-9MQLZ	GTEX-1GMR2	TRAIN
GTEX-1GMR8-0003-SM-7J38N	GTEX-1GMR8-1426-SM-7RHHL	GTEX-1GMR8	TRAIN
GTEX-1GMR8-0003-SM-7J38N	GTEX-1GMR8-0008-SM-EAZD3	GTEX-1GMR8	TRAIN
GTEX-1GMRU-0004-SM-7J38O	GTEX-1GMRU-0011-R7b-SM-A96TJ	GTEX-1GMRU	TRAIN
GTEX-1GMRU-0004-SM-7J38O	GTEX-1GMRU-2126-SM-7P8RA	GTEX-1GMRU	TRAIN
GTEX-1GMRU-0004-SM-7J38O	GTEX-1GMRU-0626-SM-7MKH2	GTEX-1GMRU	TRAIN
GTEX-1GMRU-0004-SM-7J38O	GTEX-1GMRU-0006-SM-AHZ21	GTEX-1GMRU	TRAIN
GTEX-1GMRU-0004-SM-7J38O	GTEX-1GMRU-0003-SM-EYYW5	GTEX-1GMRU	TRAIN
GTEX-1GN1W-0001-SM-7J3B1	GTEX-1GN1W-1126-SM-9OSW3	GTEX-1GN1W	TRAIN
GTEX-1GN73-0002-SM-7J3AZ	GTEX-1GN73-0126-SM-CNPPT	GTEX-1GN73	TRAIN
GTEX-1GTWX-0001-SM-7J3A5	GTEX-1GTWX-0226-SM-9YFLL	GTEX-1GTWX	TRAIN
GTEX-1GTWX-0001-SM-7J3A5	GTEX-1GTWX-0011-R4a-SM-C1YQI	GTEX-1GTWX	TRAIN
GTEX-1GTWX-0001-SM-7J3A5	GTEX-1GTWX-0926-SM-9MQKM	GTEX-1GTWX	TRAIN
GTEX-1GTWX-0001-SM-7J3A5	GTEX-1GTWX-0011-R9a-SM-ADEH4	GTEX-1GTWX	TRAIN
GTEX-1GTWX-0001-SM-7J3A5	GTEX-1GTWX-2226-SM-9JGHD	GTEX-1GTWX	TRAIN
GTEX-1GZ2Q-0002-SM-7J3AK	GTEX-1GZ2Q-0726-SM-9KNVV	GTEX-1GZ2Q	TRAIN
GTEX-1GZ4I-0002-SM-DLIP8	GTEX-1GZ4I-0626-SM-9WPPN	GTEX-1GZ4I	TRAIN
GTEX-1GZ4I-0002-SM-DLIP8	GTEX-1GZ4I-0011-R8b-SM-9WG76	GTEX-1GZ4I	TRAIN
GTEX-1GZ4I-0002-SM-DLIP8	GTEX-1GZ4I-3026-SM-9KNTX	GTEX-1GZ4I	TRAIN
GTEX-1GZ4I-0002-SM-DLIP8	GTEX-1GZ4I-0011-R6b-SM-9WG77	GTEX-1GZ4I	TRAIN
GTEX-1GZHY-0001-SM-7J3AC	GTEX-1GZHY-0726-SM-9WG6B	GTEX-1GZHY	TRAIN
GTEX-1GZHY-0001-SM-7J3AC	GTEX-1GZHY-0826-SM-9OSXT	GTEX-1GZHY	TRAIN
GTEX-1I4MK-0004-SM-DCCZN	GTEX-1I4MK-1726-SM-ARL7O	GTEX-1I4MK	TRAIN
GTEX-1I4MK-0004-SM-DCCZN	GTEX-1I4MK-0626-SM-ARZLZ	GTEX-1I4MK	TRAIN
GTEX-1I6K7-0003-SM-DCCZI	GTEX-1I6K7-1026-SM-A9SLK	GTEX-1I6K7	TRAIN
GTEX-1I6K7-0003-SM-DCCZI	GTEX-1I6K7-0326-SM-B2LXO	GTEX-1I6K7	TRAIN
GTEX-1I6K7-0003-SM-DCCZI	GTEX-1I6K7-1926-SM-B2LXR	GTEX-1I6K7	TRAIN
GTEX-1ICG6-0004-SM-DCCZF	GTEX-1ICG6-2626-SM-CGQG1	GTEX-1ICG6	TRAIN
GTEX-1ICG6-0004-SM-DCCZF	GTEX-1ICG6-1626-SM-ARL81	GTEX-1ICG6	TRAIN
GTEX-1ICLY-0003-SM-DCCZE	GTEX-1ICLY-0005-SM-A9G16	GTEX-1ICLY	TRAIN
GTEX-1IDJC-0003-SM-DCD1A	GTEX-1IDJC-1026-SM-A96T2	GTEX-1IDJC	TRAIN
GTEX-1IDJC-0003-SM-DCD1A	GTEX-1IDJC-0005-SM-A9G1C	GTEX-1IDJC	TRAIN
GTEX-1IDJE-0001-SM-DCCZG	GTEX-1IDJE-1126-SM-A96SO	GTEX-1IDJE	TRAIN
GTEX-1IDJE-0001-SM-DCCZG	GTEX-1IDJE-1026-SM-ADEIE	GTEX-1IDJE	TRAIN
GTEX-1IDJF-0002-SM-DCCZD	GTEX-1IDJF-1126-SM-ARU7O	GTEX-1IDJF	TRAIN
GTEX-1IDJF-0002-SM-DCCZD	GTEX-1IDJF-0126-SM-CM2RS	GTEX-1IDJF	TRAIN
GTEX-1JKYN-0004-SM-AYROE	GTEX-1JKYN-0006-SM-DHXJ5	GTEX-1JKYN	TRAIN
GTEX-1JKYN-0004-SM-AYROE	GTEX-1JKYN-0226-SM-ARL9H	GTEX-1JKYN	TRAIN
GTEX-1JKYN-0004-SM-AYROE	GTEX-1JKYN-1926-SM-CMKH1	GTEX-1JKYN	TRAIN
GTEX-1JKYR-0004-SM-DJWYJ	GTEX-1JKYR-1926-SM-C1YR7	GTEX-1JKYR	TRAIN
GTEX-1JKYR-0004-SM-DJWYJ	GTEX-1JKYR-0326-SM-CNPOL	GTEX-1JKYR	TRAIN
GTEX-1JKYR-0004-SM-DJWYJ	GTEX-1JKYR-2126-SM-CNNPC	GTEX-1JKYR	TRAIN
GTEX-1JMPY-0003-SM-DJWYO	GTEX-1JMPY-1326-SM-ARL8Y	GTEX-1JMPY	TRAIN
GTEX-1JMPZ-0004-SM-DJWX4	GTEX-1JMPZ-2726-SM-ARZNF	GTEX-1JMPZ	TRAIN
GTEX-1JMPZ-0004-SM-DJWX4	GTEX-1JMPZ-1926-SM-E9TIT	GTEX-1JMPZ	TRAIN
GTEX-1JMPZ-0004-SM-DJWX4	GTEX-1JMPZ-0426-SM-COH32	GTEX-1JMPZ	TRAIN
GTEX-1JMQK-0004-SM-DJWWF	GTEX-1JMQK-2626-SM-COH2W	GTEX-1JMQK	TRAIN
GTEX-1JMQK-0004-SM-DJWWF	GTEX-1JMQK-0926-SM-ARL96	GTEX-1JMQK	TRAIN
GTEX-1JMQL-0004-SM-DJWX7	GTEX-1JMQL-1126-SM-CKZOP	GTEX-1JMQL	TRAIN
GTEX-1JN6P-0001-SM-DJWYE	GTEX-1JN6P-0126-SM-D3L98	GTEX-1JN6P	TRAIN
GTEX-1JN6P-0001-SM-DJWYE	GTEX-1JN6P-0726-SM-ARZN7	GTEX-1JN6P	TRAIN
GTEX-1JN6P-0001-SM-DJWYE	GTEX-1JN6P-2526-SM-CNNPX	GTEX-1JN6P	TRAIN
GTEX-1JN76-0004-SM-DJWYP	GTEX-1JN76-0005-SM-EAZ3B	GTEX-1JN76	TRAIN
GTEX-1JN76-0004-SM-DJWYP	GTEX-1JN76-1026-SM-ARZNI	GTEX-1JN76	TRAIN
GTEX-1K2DA-0002-SM-AYROF	GTEX-1K2DA-0226-SM-CGQGW	GTEX-1K2DA	TRAIN
GTEX-1K2DA-0002-SM-AYROF	GTEX-1K2DA-0005-SM-DIPE7	GTEX-1K2DA	TRAIN
GTEX-1K2DA-0002-SM-AYROF	GTEX-1K2DA-1526-SM-CGQGQ	GTEX-1K2DA	TRAIN
GTEX-1K2DU-0003-SM-DJWWE	GTEX-1K2DU-0005-SM-DIPE8	GTEX-1K2DU	TRAIN
GTEX-1K9T9-0004-SM-DJWYM	GTEX-1K9T9-1126-SM-D3L9E	GTEX-1K9T9	TRAIN
GTEX-1K9T9-0004-SM-DJWYM	GTEX-1K9T9-1026-SM-D3L9D	GTEX-1K9T9	TRAIN
GTEX-1KAFJ-0003-SM-DJWYT	GTEX-1KAFJ-0126-SM-DIPEK	GTEX-1KAFJ	TRAIN
GTEX-1KANA-0003-SM-DJWY3	GTEX-1KANA-1726-SM-CY8IG	GTEX-1KANA	TRAIN
GTEX-1KANA-0003-SM-DJWY3	GTEX-1KANA-1526-SM-CXZKG	GTEX-1KANA	TRAIN
GTEX-1KANB-0003-SM-DJWWC	GTEX-1KANB-2026-SM-DIPEY	GTEX-1KANB	TRAIN
GTEX-1KANB-0003-SM-DJWWC	GTEX-1KANB-3126-SM-D3L9G	GTEX-1KANB	TRAIN
GTEX-1KANC-0004-SM-DJWYC	GTEX-1KANC-0426-SM-CXZK5	GTEX-1KANC	TRAIN
GTEX-1KANC-0004-SM-DJWYC	GTEX-1KANC-0006-SM-9YFL8	GTEX-1KANC	TRAIN
GTEX-1KANC-0004-SM-DJWYC	GTEX-1KANC-0326-SM-D3LA7	GTEX-1KANC	TRAIN
GTEX-1KD4Q-0002-SM-DJWYV	GTEX-1KD4Q-1426-SM-D4P3K	GTEX-1KD4Q	TRAIN
GTEX-1KWVE-0003-SM-DJWWN	GTEX-1KWVE-0005-SM-CYPSE	GTEX-1KWVE	TRAIN
GTEX-1KXAM-0004-SM-DJWX8	GTEX-1KXAM-1326-SM-E9TJW	GTEX-1KXAM	TRAIN
GTEX-1KXAM-0004-SM-DJWX8	GTEX-1KXAM-0005-SM-DIPEC	GTEX-1KXAM	TRAIN
GTEX-1KXAM-0004-SM-DJWX8	GTEX-1KXAM-1526-SM-D4P3Y	GTEX-1KXAM	TRAIN
GTEX-1LC47-0002-SM-DJWWJ	GTEX-1LC47-2426-SM-DHXKK	GTEX-1LC47	TRAIN
GTEX-1LG7Y-0001-SM-DJWYK	GTEX-1LG7Y-2526-SM-EWRO7	GTEX-1LG7Y	TRAIN
GTEX-1LG7Y-0001-SM-DJWYK	GTEX-1LG7Y-1326-SM-D4P45	GTEX-1LG7Y	TRAIN
GTEX-1LG7Y-0001-SM-DJWYK	GTEX-1LG7Y-0011-R11a-SM-EXOIH	GTEX-1LG7Y	TRAIN
GTEX-1LGRB-0003-SM-AYROG	GTEX-1LGRB-2726-SM-COH45	GTEX-1LGRB	TRAIN
GTEX-1LGRB-0003-SM-AYROG	GTEX-1LGRB-1026-SM-CNPQD	GTEX-1LGRB	TRAIN
GTEX-1LGRB-0003-SM-AYROG	GTEX-1LGRB-0826-SM-COH3J	GTEX-1LGRB	TRAIN
GTEX-1LSNL-0004-SM-DJWYH	GTEX-1LSNL-0006-SM-CXZIV	GTEX-1LSNL	TRAIN
GTEX-1LSNL-0004-SM-DJWYH	GTEX-1LSNL-2626-SM-EV7AT	GTEX-1LSNL	TRAIN
GTEX-1LSNM-0004-SM-DJWY7	GTEX-1LSNM-0726-SM-DHXL1	GTEX-1LSNM	TRAIN
GTEX-1LSVX-0003-SM-DJWYB	GTEX-1LSVX-0011-R4b-SM-EXURP	GTEX-1LSVX	TRAIN
GTEX-1LSVX-0003-SM-DJWYB	GTEX-1LSVX-0011-R11b-SM-EXOIA	GTEX-1LSVX	TRAIN
GTEX-1LSVX-0003-SM-DJWYB	GTEX-1LSVX-0726-SM-E9TJG	GTEX-1LSVX	TRAIN
GTEX-1LVA9-0004-SM-DJWYS	GTEX-1LVA9-2826-SM-EAZ5D	GTEX-1LVA9	TRAIN
GTEX-1LVAM-0004-SM-DJWWR	GTEX-1LVAM-1126-SM-DHXKP	GTEX-1LVAM	TRAIN
GTEX-1LVAM-0004-SM-DJWWR	GTEX-1LVAM-0826-SM-EV79X	GTEX-1LVAM	TRAIN
GTEX-1LVAN-0004-SM-AYROD	GTEX-1LVAN-1526-SM-CNPQN	GTEX-1LVAN	TRAIN
GTEX-1M4P7-0004-SM-DJWWT	GTEX-1M4P7-0005-SM-CXZIS	GTEX-1M4P7	TRAIN
GTEX-1M4P7-0004-SM-DJWWT	GTEX-1M4P7-0226-SM-DIPEV	GTEX-1M4P7	TRAIN
GTEX-1MA7W-0004-SM-DJWYG	GTEX-1MA7W-1426-SM-EV7A1	GTEX-1MA7W	TRAIN
GTEX-1MA7W-0004-SM-DJWYG	GTEX-1MA7W-1826-SM-DIPFP	GTEX-1MA7W	TRAIN
GTEX-1MA7X-0003-SM-DJWWD	GTEX-1MA7X-0826-SM-DIPGC	GTEX-1MA7X	TRAIN
GTEX-1MA7X-0003-SM-DJWWD	GTEX-1MA7X-2326-SM-EV7AA	GTEX-1MA7X	TRAIN
GTEX-1MGNQ-0001-SM-DJWXI	GTEX-1MGNQ-0526-SM-E9J2W	GTEX-1MGNQ	TRAIN
GTEX-1MGNQ-0001-SM-DJWXI	GTEX-1MGNQ-0726-SM-DPRYH	GTEX-1MGNQ	TRAIN
GTEX-1MGNQ-0001-SM-DJWXI	GTEX-1MGNQ-2226-SM-EV7A2	GTEX-1MGNQ	TRAIN
GTEX-1MJIX-0002-SM-DJWYZ	GTEX-1MJIX-1126-SM-EV7AO	GTEX-1MJIX	TRAIN
GTEX-1MJIX-0002-SM-DJWYZ	GTEX-1MJIX-0726-SM-DPRYP	GTEX-1MJIX	TRAIN
GTEX-1MJK2-0004-SM-DJWY4	GTEX-1MJK2-0826-SM-DTXE8	GTEX-1MJK2	TRAIN
GTEX-1MJK2-0004-SM-DJWY4	GTEX-1MJK2-2226-SM-EVYCR	GTEX-1MJK2	TRAIN
GTEX-1N2DV-0003-SM-DJWXC	GTEX-1N2DV-2026-SM-EV7BL	GTEX-1N2DV	TRAIN
GTEX-1N2EE-0002-SM-DJWWO	GTEX-1N2EE-0226-SM-EYYX5	GTEX-1N2EE	TRAIN
GTEX-1N2EF-0002-SM-DJWYQ	GTEX-1N2EF-2326-SM-DTXEE	GTEX-1N2EF	TRAIN
GTEX-1N2EF-0002-SM-DJWYQ	GTEX-1N2EF-0226-SM-EYYXB	GTEX-1N2EF	TRAIN
GTEX-1N2EF-0002-SM-DJWYQ	GTEX-1N2EF-0926-SM-E8VNW	GTEX-1N2EF	TRAIN
GTEX-1NUQO-0003-SM-DJWXG	GTEX-1NUQO-1826-SM-E6CQU	GTEX-1NUQO	TRAIN
GTEX-1NV8Z-0003-SM-DJWX2	GTEX-1NV8Z-3026-SM-DTX8Z	GTEX-1NV8Z	TRAIN
GTEX-1OFPY-0004-SM-DJWX5	GTEX-1OFPY-2526-SM-DTXEK	GTEX-1OFPY	TRAIN
GTEX-1OJC3-0003-SM-DJWXZ	GTEX-1OJC3-0726-SM-DTX92	GTEX-1OJC3	TRAIN
GTEX-1OJC3-0003-SM-DJWXZ	GTEX-1OJC3-0926-SM-E6CQJ	GTEX-1OJC3	TRAIN
GTEX-1OJC3-0003-SM-DJWXZ	GTEX-1OJC3-1626-SM-E9U65	GTEX-1OJC3	TRAIN
GTEX-1OJC4-0001-SM-DJWWU	GTEX-1OJC4-3126-SM-EXOJK	GTEX-1OJC4	TRAIN
GTEX-1OJC4-0001-SM-DJWWU	GTEX-1OJC4-1726-SM-EXUSV	GTEX-1OJC4	TRAIN
GTEX-1P4AB-0001-SM-DJWXJ	GTEX-1P4AB-0926-SM-E76PV	GTEX-1P4AB	TRAIN
GTEX-1PBJI-0003-SM-DJWWV	GTEX-1PBJI-2126-SM-DPRYG	GTEX-1PBJI	TRAIN
GTEX-1PBJJ-0004-SM-DJWWY	GTEX-1PBJJ-2026-SM-DTX8U	GTEX-1PBJJ	TRAIN
GTEX-1PDJ9-0003-SM-DJWWM	GTEX-1PDJ9-0426-SM-E9J3E	GTEX-1PDJ9	TRAIN
GTEX-1PFEY-0003-SM-DJWWL	GTEX-1PFEY-1726-SM-DPRZ4	GTEX-1PFEY	TRAIN
GTEX-1POEN-0002-SM-DLIPZ	GTEX-1POEN-2826-SM-DPRZP	GTEX-1POEN	TRAIN
GTEX-1POEN-0002-SM-DLIPZ	GTEX-1POEN-2326-SM-E9J2L	GTEX-1POEN	TRAIN
GTEX-1POEN-0002-SM-DLIPZ	GTEX-1POEN-1626-SM-EVYC2	GTEX-1POEN	TRAIN
GTEX-1PPH8-0003-SM-DLIPC	GTEX-1PPH8-1526-SM-E6CQO	GTEX-1PPH8	TRAIN
GTEX-1PPH8-0003-SM-DLIPC	GTEX-1PPH8-2226-SM-EWRN7	GTEX-1PPH8	TRAIN
GTEX-1QCLY-0002-SM-DLIQA	GTEX-1QCLY-0326-SM-E8VOG	GTEX-1QCLY	TRAIN
GTEX-1QCLZ-0001-SM-DLIQ3	GTEX-1QCLZ-1726-SM-DTX7Q	GTEX-1QCLZ	TRAIN
GTEX-1QCLZ-0001-SM-DLIQ3	GTEX-1QCLZ-1926-SM-E6CR3	GTEX-1QCLZ	TRAIN
GTEX-1QCLZ-0001-SM-DLIQ3	GTEX-1QCLZ-0826-SM-EWRNA	GTEX-1QCLZ	TRAIN
GTEX-1QEPI-0001-SM-DLIPF	GTEX-1QEPI-2226-SM-E8VN6	GTEX-1QEPI	TRAIN
GTEX-1QP28-0004-SM-DLIQJ	GTEX-1QP28-0226-SM-E9J2N	GTEX-1QP28	TRAIN
GTEX-1QP28-0004-SM-DLIQJ	GTEX-1QP28-1826-SM-EAZ4L	GTEX-1QP28	TRAIN
GTEX-1QP29-0004-SM-DLIQG	GTEX-1QP29-0726-SM-DTXFM	GTEX-1QP29	TRAIN
GTEX-1QP29-0004-SM-DLIQG	GTEX-1QP29-0526-SM-EAZ3T	GTEX-1QP29	TRAIN
GTEX-1QP6S-0001-SM-DLIQM	GTEX-1QP6S-1626-SM-EVYC5	GTEX-1QP6S	TRAIN
GTEX-1QPFJ-0004-SM-DLIQN	GTEX-1QPFJ-0426-SM-E8VNC	GTEX-1QPFJ	TRAIN
GTEX-1QW4Y-0003-SM-DLIQP	GTEX-1QW4Y-0926-SM-DPRY2	GTEX-1QW4Y	TRAIN
GTEX-1R46S-0003-SM-DLIQ7	GTEX-1R46S-3126-SM-DPRZ9	GTEX-1R46S	TRAIN
GTEX-1R7EU-0003-SM-DLIQ4	GTEX-1R7EU-0726-SM-DPRZM	GTEX-1R7EU	TRAIN
GTEX-1R7EU-0003-SM-DLIQ4	GTEX-1R7EU-0826-SM-DPRZL	GTEX-1R7EU	TRAIN
GTEX-1R7EU-0003-SM-DLIQ4	GTEX-1R7EU-1826-SM-DTX9L	GTEX-1R7EU	TRAIN
GTEX-1R9JW-0005-SM-DLIPE	GTEX-1R9JW-0126-SM-EAZ4P	GTEX-1R9JW	TRAIN
GTEX-1R9JW-0005-SM-DLIPE	GTEX-1R9JW-0226-SM-EVR4K	GTEX-1R9JW	TRAIN
GTEX-1R9JW-0005-SM-DLIPE	GTEX-1R9JW-2226-SM-E8VMS	GTEX-1R9JW	TRAIN
GTEX-1R9K4-0002-SM-DLIQI	GTEX-1R9K4-0011-R11a-SM-EZ6N9	GTEX-1R9K4	TRAIN
GTEX-1R9PM-0001-SM-DLIQD	GTEX-1R9PM-0926-SM-DPRYA	GTEX-1R9PM	TRAIN
GTEX-1R9PM-0001-SM-DLIQD	GTEX-1R9PM-1526-SM-DPRY8	GTEX-1R9PM	TRAIN
GTEX-1RAZQ-0001-SM-DLIQ1	GTEX-1RAZQ-0926-SM-EAZ4Q	GTEX-1RAZQ	TRAIN
GTEX-1RAZQ-0001-SM-DLIQ1	GTEX-1RAZQ-1326-SM-E9TK6	GTEX-1RAZQ	TRAIN
GTEX-1RAZQ-0001-SM-DLIQ1	GTEX-1RAZQ-0526-SM-E8VOQ	GTEX-1RAZQ	TRAIN
GTEX-1RAZR-0003-SM-DLIQL	GTEX-1RAZR-1526-SM-EAZ4U	GTEX-1RAZR	TRAIN
GTEX-1RMOY-0003-SM-DLIQE	GTEX-1RMOY-1726-SM-EVYC9	GTEX-1RMOY	TRAIN
GTEX-1RQEC-0004-SM-DLIQ2	GTEX-1RQEC-0006-SM-CL542	GTEX-1RQEC	TRAIN
GTEX-1RQEC-0004-SM-DLIQ2	GTEX-1RQEC-1126-SM-EAZ5E	GTEX-1RQEC	TRAIN
GTEX-1RQEC-0004-SM-DLIQ2	GTEX-1RQEC-2626-SM-EVR3Z	GTEX-1RQEC	TRAIN
GTEX-1S5ZA-0004-SM-DJWYF	GTEX-1S5ZA-1026-SM-EWRO2	GTEX-1S5ZA	TRAIN
GTEX-1S5ZA-0004-SM-DJWYF	GTEX-1S5ZA-1326-SM-EV7BB	GTEX-1S5ZA	TRAIN
GTEX-1S5ZU-0004-SM-DJWX6	GTEX-1S5ZU-0005-SM-CYPS3	GTEX-1S5ZU	TRAIN
GTEX-1S82P-0002-SM-DJWXK	GTEX-1S82P-0326-SM-E9TIR	GTEX-1S82P	TRAIN
GTEX-1S82P-0002-SM-DJWXK	GTEX-1S82P-2026-SM-E9TIQ	GTEX-1S82P	TRAIN
GTEX-1S82Y-0004-SM-DJWXO	GTEX-1S82Y-2426-SM-E9U6N	GTEX-1S82Y	TRAIN
GTEX-1S82Z-0003-SM-DJWXY	GTEX-1S82Z-1826-SM-E9TIK	GTEX-1S82Z	TRAIN
GTEX-1S831-0002-SM-DJWYA	GTEX-1S831-1026-SM-EVR5C	GTEX-1S831	TRAIN
GTEX-1S831-0002-SM-DJWYA	GTEX-1S831-1226-SM-EVR5D	GTEX-1S831	TRAIN
GTEX-1S83E-0004-SM-DJWXM	GTEX-1S83E-1426-SM-EV7B8	GTEX-1S83E	TRAIN
GTEX-N7MT-0009-SM-5JK4X	GTEX-N7MT-1326-SM-2I3FV	GTEX-N7MT	TRAIN
GTEX-N7MT-0009-SM-5JK4X	GTEX-N7MT-0326-SM-48TDP	GTEX-N7MT	TRAIN
GTEX-N7MT-0009-SM-5JK4X	GTEX-N7MT-0011-R1a-SM-CNPO1	GTEX-N7MT	TRAIN
GTEX-NPJ7-0009-SM-5JK4M	GTEX-NPJ7-0011-R8a-SM-2I3G2	GTEX-NPJ7	TRAIN
GTEX-NPJ8-0004-SM-CLTG5	GTEX-NPJ8-2626-SM-2D7W2	GTEX-NPJ8	TRAIN
GTEX-O5YT-0010-SM-5JK31	GTEX-O5YT-2126-SM-3MJGD	GTEX-O5YT	TRAIN
GTEX-O5YT-0010-SM-5JK31	GTEX-O5YT-0008-SM-4E3IQ	GTEX-O5YT	TRAIN
GTEX-OHPM-0003-SM-5JK4I	GTEX-OHPM-0526-SM-2YUMJ	GTEX-OHPM	TRAIN
GTEX-OIZG-0003-SM-5JK3W	GTEX-OIZG-0008-SM-4E3J2	GTEX-OIZG	TRAIN
GTEX-OIZG-0003-SM-5JK3W	GTEX-OIZG-0926-SM-3LK5Y	GTEX-OIZG	TRAIN
GTEX-OIZH-0003-SM-5JK41	GTEX-OIZH-1326-SM-3NB1H	GTEX-OIZH	TRAIN
GTEX-OOBK-0004-SM-5JK4J	GTEX-OOBK-1626-SM-2HMKG	GTEX-OOBK	TRAIN
GTEX-OOBK-0004-SM-5JK4J	GTEX-OOBK-0005-SM-2YUMG	GTEX-OOBK	TRAIN
GTEX-OXRK-0004-SM-5JK32	GTEX-OXRK-0226-SM-3NB2G	GTEX-OXRK	TRAIN
GTEX-OXRK-0004-SM-5JK32	GTEX-OXRK-0326-SM-3NB3R	GTEX-OXRK	TRAIN
GTEX-OXRK-0004-SM-5JK32	GTEX-OXRK-0426-SM-DKPOI	GTEX-OXRK	TRAIN
GTEX-OXRK-0004-SM-5JK32	GTEX-OXRK-0126-SM-3NB1E	GTEX-OXRK	TRAIN
GTEX-OXRN-0003-SM-5JK51	GTEX-OXRN-1426-SM-3LK5U	GTEX-OXRN	TRAIN
GTEX-OXRN-0003-SM-5JK51	GTEX-OXRN-0011-R8A-SM-E9TI1	GTEX-OXRN	TRAIN
GTEX-OXRO-0003-SM-5JK2R	GTEX-OXRO-1226-SM-48TDL	GTEX-OXRO	TRAIN
GTEX-OXRO-0003-SM-5JK2R	GTEX-OXRO-0726-SM-E9U4C	GTEX-OXRO	TRAIN
GTEX-OXRP-0003-SM-5JK3P	GTEX-OXRP-0006-SM-2I3FN	GTEX-OXRP	TRAIN
GTEX-P4PP-0004-SM-5JK2S	GTEX-P4PP-1426-SM-3NM9L	GTEX-P4PP	TRAIN
GTEX-P4PP-0004-SM-5JK2S	GTEX-P4PP-1626-SM-2HMJF	GTEX-P4PP	TRAIN
GTEX-P4PP-0004-SM-5JK2S	GTEX-P4PP-1526-SM-3P61M	GTEX-P4PP	TRAIN
GTEX-P4PQ-0003-SM-5JK3Q	GTEX-P4PQ-0008-SM-48TDX	GTEX-P4PQ	TRAIN
GTEX-P4QT-0003-SM-5JK2P	GTEX-P4QT-0526-SM-2I3EX	GTEX-P4QT	TRAIN
GTEX-P4QT-0003-SM-5JK2P	GTEX-P4QT-1526-SM-3NMCT	GTEX-P4QT	TRAIN
GTEX-PLZ4-0003-SM-5JK4H	GTEX-PLZ4-2726-SM-3P61A	GTEX-PLZ4	TRAIN
GTEX-PLZ4-0003-SM-5JK4H	GTEX-PLZ4-0226-SM-CYPR1	GTEX-PLZ4	TRAIN
GTEX-PLZ5-0003-SM-5JK3C	GTEX-PLZ5-0426-SM-3P612	GTEX-PLZ5	TRAIN
GTEX-PLZ6-0003-SM-5JK4W	GTEX-PLZ6-0226-SM-3P61I	GTEX-PLZ6	TRAIN
GTEX-PLZ6-0003-SM-5JK4W	GTEX-PLZ6-0626-SM-3P61B	GTEX-PLZ6	TRAIN
GTEX-PLZ6-0003-SM-5JK4W	GTEX-PLZ6-1326-SM-3NB24	GTEX-PLZ6	TRAIN
GTEX-POMQ-0003-SM-5JK46	GTEX-POMQ-1426-SM-3P61D	GTEX-POMQ	TRAIN
GTEX-PSDG-0004-SM-5JK3L	GTEX-PSDG-1326-SM-48TD2	GTEX-PSDG	TRAIN
GTEX-PW2O-0004-SM-5JK3M	GTEX-PW2O-1826-SM-5SI7R	GTEX-PW2O	TRAIN
GTEX-PWCY-0001-SM-5JK3J	GTEX-PWCY-0008-SM-48TE9	GTEX-PWCY	TRAIN
GTEX-PWCY-0001-SM-5JK3J	GTEX-PWCY-0326-SM-43IRU	GTEX-PWCY	TRAIN
GTEX-PX3G-0004-SM-5JK53	GTEX-PX3G-0008-SM-48U2L	GTEX-PX3G	TRAIN
GTEX-PX3G-0004-SM-5JK53	GTEX-PX3G-3026-SM-48TZR	GTEX-PX3G	TRAIN
GTEX-PX3G-0004-SM-5JK53	GTEX-PX3G-0426-SM-48U1C	GTEX-PX3G	TRAIN
GTEX-PX3G-0004-SM-5JK53	GTEX-PX3G-1826-SM-2S1PK	GTEX-PX3G	TRAIN
GTEX-PX3G-0004-SM-5JK53	GTEX-PX3G-2426-SM-48TZZ	GTEX-PX3G	TRAIN
GTEX-PX3G-0004-SM-5JK53	GTEX-PX3G-1626-SM-2S1PT	GTEX-PX3G	TRAIN
GTEX-Q2AH-0004-SM-5JK52	GTEX-Q2AH-0226-SM-48U1I	GTEX-Q2AH	TRAIN
GTEX-Q2AH-0004-SM-5JK52	GTEX-Q2AH-0005-SM-33HBR	GTEX-Q2AH	TRAIN
GTEX-Q2AI-0003-SM-5JK3F	GTEX-Q2AI-0006-SM-2I3FG	GTEX-Q2AI	TRAIN
GTEX-Q2AI-0003-SM-5JK3F	GTEX-Q2AI-0008-SM-48U2H	GTEX-Q2AI	TRAIN
GTEX-QCQG-0003-SM-5JK44	GTEX-QCQG-2026-SM-2S1PH	GTEX-QCQG	TRAIN
GTEX-QDVJ-0003-SM-5URC5	GTEX-QDVJ-1826-SM-2S1P3	GTEX-QDVJ	TRAIN
GTEX-QDVN-0003-SM-5URBU	GTEX-QDVN-2226-SM-2S1PM	GTEX-QDVN	TRAIN
GTEX-QDVN-0003-SM-5URBU	GTEX-QDVN-0006-SM-48U1R	GTEX-QDVN	TRAIN
GTEX-QEG5-0003-SM-5URCP	GTEX-QEG5-0008-SM-CE6QS	GTEX-QEG5	TRAIN
GTEX-QESD-0001-SM-5URC9	GTEX-QESD-0526-SM-2I5G5	GTEX-QESD	TRAIN
GTEX-QESD-0001-SM-5URC9	GTEX-QESD-0626-SM-2I5G4	GTEX-QESD	TRAIN
GTEX-QLQ7-0003-SM-5URCS	GTEX-QLQ7-0005-SM-2S1QP	GTEX-QLQ7	TRAIN
GTEX-QMRM-0002-SM-5URC1	GTEX-QMRM-0008-SM-447B1	GTEX-QMRM	TRAIN
GTEX-QMRM-0002-SM-5URC1	GTEX-QMRM-0005-SM-3NB2A	GTEX-QMRM	TRAIN
GTEX-QV44-0003-SM-5SOEM	GTEX-QV44-0826-SM-2S1RG	GTEX-QV44	TRAIN
GTEX-QV44-0003-SM-5SOEM	GTEX-QV44-1226-SM-CJI1S	GTEX-QV44	TRAIN
GTEX-QV44-0003-SM-5SOEM	GTEX-QV44-1926-SM-2S1RF	GTEX-QV44	TRAIN
GTEX-QV44-0003-SM-5SOEM	GTEX-QV44-1726-SM-4R1KG	GTEX-QV44	TRAIN
GTEX-QVJO-0002-SM-5URD6	GTEX-QVJO-1626-SM-2S1QW	GTEX-QVJO	TRAIN
GTEX-QVUS-0001-SM-5URDT	GTEX-QVUS-2026-SM-EYYW9	GTEX-QVUS	TRAIN
GTEX-R53T-0003-SM-5URBL	GTEX-R53T-0426-SM-48FEM	GTEX-R53T	TRAIN
GTEX-R53T-0003-SM-5URBL	GTEX-R53T-0326-SM-48FEC	GTEX-R53T	TRAIN
GTEX-R55C-0003-SM-5URCJ	GTEX-R55C-0726-SM-48FCN	GTEX-R55C	TRAIN
GTEX-R55C-0003-SM-5URCJ	GTEX-R55C-1626-SM-48FEG	GTEX-R55C	TRAIN
GTEX-R55C-0003-SM-5URCJ	GTEX-R55C-1926-SM-2TF4K	GTEX-R55C	TRAIN
GTEX-R55C-0003-SM-5URCJ	GTEX-R55C-1026-SM-48FCM	GTEX-R55C	TRAIN
GTEX-R55C-0003-SM-5URCJ	GTEX-R55C-1726-SM-3GADJ	GTEX-R55C	TRAIN
GTEX-R55E-0003-SM-5URBX	GTEX-R55E-0011-R5A-SM-2TC5N	GTEX-R55E	TRAIN
GTEX-R55E-0003-SM-5URBX	GTEX-R55E-0011-R11A-SM-2TC6I	GTEX-R55E	TRAIN
GTEX-R55G-0003-SM-5URBQ	GTEX-R55G-0826-SM-2TC5U	GTEX-R55G	TRAIN
GTEX-R55G-0003-SM-5URBQ	GTEX-R55G-1626-SM-48FF4	GTEX-R55G	TRAIN
GTEX-R55G-0003-SM-5URBQ	GTEX-R55G-2326-SM-2TC61	GTEX-R55G	TRAIN
GTEX-R55G-0003-SM-5URBQ	GTEX-R55G-0426-SM-48FDH	GTEX-R55G	TRAIN
GTEX-R55G-0003-SM-5URBQ	GTEX-R55G-0126-SM-48FDS	GTEX-R55G	TRAIN
GTEX-REY6-0004-SM-5URD2	GTEX-REY6-0826-SM-2TF4S	GTEX-REY6	TRAIN
GTEX-RM2N-0002-SM-5SOEB	GTEX-RM2N-1326-SM-48FCW	GTEX-RM2N	TRAIN
GTEX-RM2N-0002-SM-5SOEB	GTEX-RM2N-1626-SM-2TF5N	GTEX-RM2N	TRAIN
GTEX-RNOR-0001-SM-5URCF	GTEX-RNOR-1426-SM-48FDJ	GTEX-RNOR	TRAIN
GTEX-RTLS-0004-SM-7DLGV	GTEX-RTLS-0426-SM-2TF5K	GTEX-RTLS	TRAIN
GTEX-RTLS-0004-SM-7DLGV	GTEX-RTLS-0926-SM-2TF5X	GTEX-RTLS	TRAIN
GTEX-RU1J-0002-SM-5URDF	GTEX-RU1J-1926-SM-2TF6S	GTEX-RU1J	TRAIN
GTEX-RUSQ-0001-SM-5JK34	GTEX-RUSQ-0826-SM-47JWW	GTEX-RUSQ	TRAIN
GTEX-RUSQ-0001-SM-5JK34	GTEX-RUSQ-1626-SM-EZ6L4	GTEX-RUSQ	TRAIN
GTEX-RVPV-0003-SM-6UH3S	GTEX-RVPV-1126-SM-EAZAV	GTEX-RVPV	TRAIN
GTEX-RWS6-0004-SM-5JK3Z	GTEX-RWS6-0526-SM-4GIAJ	GTEX-RWS6	TRAIN
GTEX-RWS6-0004-SM-5JK3Z	GTEX-RWS6-1826-SM-47JXX	GTEX-RWS6	TRAIN
GTEX-RWSA-0003-SM-5JK4L	GTEX-RWSA-0826-SM-2XCBF	GTEX-RWSA	TRAIN
GTEX-S32W-0001-SM-5JK4N	GTEX-S32W-2226-SM-2XCAY	GTEX-S32W	TRAIN
GTEX-S32W-0001-SM-5JK4N	GTEX-S32W-0626-SM-2XCBG	GTEX-S32W	TRAIN
GTEX-S341-0001-SM-5JK33	GTEX-S341-1326-SM-4AD72	GTEX-S341	TRAIN
GTEX-S3XE-0003-SM-6WBUO	GTEX-S3XE-1326-SM-4AD4H	GTEX-S3XE	TRAIN
GTEX-S4P3-0004-SM-5JK4R	GTEX-S4P3-0526-SM-4AD58	GTEX-S4P3	TRAIN
GTEX-S4Q7-0001-SM-5JK3A	GTEX-S4Q7-0726-SM-4AD5F	GTEX-S4Q7	TRAIN
GTEX-S4UY-0003-SM-5JK3Y	GTEX-S4UY-1326-SM-4AD4X	GTEX-S4UY	TRAIN
GTEX-S4Z8-0003-SM-5JK3I	GTEX-S4Z8-0126-SM-4GICC	GTEX-S4Z8	TRAIN
GTEX-S7SE-0004-SM-5JK4E	GTEX-S7SE-0011-R6A-SM-2XCD9	GTEX-S7SE	TRAIN
GTEX-S7SE-0004-SM-5JK4E	GTEX-S7SE-0011-R7A-SM-2XCDI	GTEX-S7SE	TRAIN
GTEX-S7SE-0004-SM-5JK4E	GTEX-S7SE-0326-SM-4AT5Q	GTEX-S7SE	TRAIN
GTEX-S95S-0004-SM-5JK3U	GTEX-S95S-0826-SM-4B64N	GTEX-S95S	TRAIN
GTEX-SE5C-0003-SM-6WBS1	GTEX-SE5C-1126-SM-4BRWZ	GTEX-SE5C	TRAIN
GTEX-SJXC-0003-SM-5JK2U	GTEX-SJXC-0526-SM-2XCFG	GTEX-SJXC	TRAIN
GTEX-SN8G-0002-SM-5JK4B	GTEX-SN8G-0126-SM-32PLI	GTEX-SN8G	TRAIN
GTEX-SN8G-0002-SM-5JK4B	GTEX-SN8G-0008-SM-4DM4X	GTEX-SN8G	TRAIN
GTEX-SNOS-0004-SM-5SOEL	GTEX-SNOS-0326-SM-4DM6C	GTEX-SNOS	TRAIN
GTEX-SNOS-0004-SM-5SOEL	GTEX-SNOS-1626-SM-3NMA4	GTEX-SNOS	TRAIN
GTEX-SSA3-0001-SM-5URCI	GTEX-SSA3-0005-SM-32QOT	GTEX-SSA3	TRAIN
GTEX-SUCS-0001-SM-5URDQ	GTEX-SUCS-0002-SM-3NMAJ	GTEX-SUCS	TRAIN
GTEX-SUCS-0001-SM-5URDQ	GTEX-SUCS-0926-SM-4DM4Z	GTEX-SUCS	TRAIN
GTEX-T5JC-0002-SM-5SOER	GTEX-T5JC-2426-SM-3NMDB	GTEX-T5JC	TRAIN
GTEX-T5JC-0002-SM-5SOER	GTEX-T5JC-1226-SM-4DM7C	GTEX-T5JC	TRAIN
GTEX-T5JC-0002-SM-5SOER	GTEX-T5JC-0011-R7A-SM-32PME	GTEX-T5JC	TRAIN
GTEX-T5JW-0002-SM-5URDG	GTEX-T5JW-1026-SM-EZ6LR	GTEX-T5JW	TRAIN
GTEX-T6MN-0003-SM-5URB7	GTEX-T6MN-0011-R10A-SM-32QP7	GTEX-T6MN	TRAIN
GTEX-T6MN-0003-SM-5URB7	GTEX-T6MN-0008-SM-4DM7H	GTEX-T6MN	TRAIN
GTEX-T6MO-0001-SM-5URCH	GTEX-T6MO-0426-SM-32QOI	GTEX-T6MO	TRAIN
GTEX-T8EM-0001-SM-5SOEA	GTEX-T8EM-0626-SM-4DM62	GTEX-T8EM	TRAIN
GTEX-TML8-0004-SM-5SOEP	GTEX-TML8-2026-SM-32QOP	GTEX-TML8	TRAIN
GTEX-TMMY-0003-SM-5SOES	GTEX-TMMY-0426-SM-33HBB	GTEX-TMMY	TRAIN
GTEX-TMMY-0003-SM-5SOES	GTEX-TMMY-0826-SM-33HB9	GTEX-TMMY	TRAIN
GTEX-TSE9-0002-SM-5URBA	GTEX-TSE9-0526-SM-3DB7Z	GTEX-TSE9	TRAIN
GTEX-TSE9-0002-SM-5URBA	GTEX-TSE9-0008-SM-4DXT8	GTEX-TSE9	TRAIN
GTEX-TSE9-0002-SM-5URBA	GTEX-TSE9-0126-SM-3DB83	GTEX-TSE9	TRAIN
GTEX-TSE9-0002-SM-5URBA	GTEX-TSE9-3026-SM-3DB76	GTEX-TSE9	TRAIN
GTEX-U3ZG-0002-SM-5SOEN	GTEX-U3ZG-0001-SM-47JYF	GTEX-U3ZG	TRAIN
GTEX-U3ZM-0004-SM-5URC4	GTEX-U3ZM-0626-SM-4DXTV	GTEX-U3ZM	TRAIN
GTEX-U3ZM-0004-SM-5URC4	GTEX-U3ZM-0926-SM-4DXSW	GTEX-U3ZM	TRAIN
GTEX-U3ZN-0001-SM-5URBO	GTEX-U3ZN-1726-SM-4DXUQ	GTEX-U3ZN	TRAIN
GTEX-U3ZN-0001-SM-5URBO	GTEX-U3ZN-0226-SM-3DB8D	GTEX-U3ZN	TRAIN
GTEX-U412-0001-SM-5SOEO	GTEX-U412-0126-SM-EVR2X	GTEX-U412	TRAIN
GTEX-U4B1-0001-SM-5URC2	GTEX-U4B1-0226-SM-4DXU8	GTEX-U4B1	TRAIN
GTEX-U4B1-0001-SM-5URC2	GTEX-U4B1-1526-SM-4DXSL	GTEX-U4B1	TRAIN
GTEX-U8XE-0004-SM-5URB8	GTEX-U8XE-1326-SM-4E3JK	GTEX-U8XE	TRAIN
GTEX-U8XE-0004-SM-5URB8	GTEX-U8XE-0926-SM-3DB8V	GTEX-U8XE	TRAIN
GTEX-U8XE-0004-SM-5URB8	GTEX-U8XE-1126-SM-3DB8W	GTEX-U8XE	TRAIN
GTEX-UJHI-0001-SM-5SOEU	GTEX-UJHI-0726-SM-3DB92	GTEX-UJHI	TRAIN
GTEX-UJMC-0002-SM-5SOEI	GTEX-UJMC-0326-SM-3GAE2	GTEX-UJMC	TRAIN
GTEX-UJMC-0002-SM-5SOEI	GTEX-UJMC-1926-SM-3GADS	GTEX-UJMC	TRAIN
GTEX-UPK5-0002-SM-5SOE3	GTEX-UPK5-0006-SM-3GAD8	GTEX-UPK5	TRAIN
GTEX-UPK5-0002-SM-5SOE3	GTEX-UPK5-0226-SM-3GAEV	GTEX-UPK5	TRAIN
GTEX-UTHO-0003-SM-5SOE4	GTEX-UTHO-1226-SM-3GAEE	GTEX-UTHO	TRAIN
GTEX-UTHO-0003-SM-5SOE4	GTEX-UTHO-2726-SM-4JBH9	GTEX-UTHO	TRAIN
GTEX-V955-0001-SM-5SOEE	GTEX-V955-1226-SM-4JBI9	GTEX-V955	TRAIN
GTEX-V955-0001-SM-5SOEE	GTEX-V955-2026-SM-3GAFA	GTEX-V955	TRAIN
GTEX-V955-0001-SM-5SOEE	GTEX-V955-1726-SM-4JBHF	GTEX-V955	TRAIN
GTEX-VJYA-0003-SM-5SOED	GTEX-VJYA-0526-SM-4KL1R	GTEX-VJYA	TRAIN
GTEX-VJYA-0003-SM-5SOED	GTEX-VJYA-2126-SM-4KL1O	GTEX-VJYA	TRAIN
GTEX-VUSG-0002-SM-DLIPX	GTEX-VUSG-2426-SM-4KKZG	GTEX-VUSG	TRAIN
GTEX-VUSG-0002-SM-DLIPX	GTEX-VUSG-0726-SM-3GIK1	GTEX-VUSG	TRAIN
GTEX-VUSG-0002-SM-DLIPX	GTEX-VUSG-0626-SM-4KL1Z	GTEX-VUSG	TRAIN
GTEX-VUSH-0002-SM-5SOEH	GTEX-VUSH-0226-SM-EXUQV	GTEX-VUSH	TRAIN
GTEX-W5WG-0003-SM-5URC3	GTEX-W5WG-2426-SM-4LMI6	GTEX-W5WG	TRAIN
GTEX-W5WG-0003-SM-5URC3	GTEX-W5WG-0826-SM-4RGNE	GTEX-W5WG	TRAIN
GTEX-W5WG-0003-SM-5URC3	GTEX-W5WG-1826-SM-4KL2Y	GTEX-W5WG	TRAIN
GTEX-W5WG-0003-SM-5URC3	GTEX-W5WG-2526-SM-4SOJ2	GTEX-W5WG	TRAIN
GTEX-W5X1-0002-SM-5URBS	GTEX-W5X1-0826-SM-3GILN	GTEX-W5X1	TRAIN
GTEX-W5X1-0002-SM-5URBS	GTEX-W5X1-2826-SM-3GILM	GTEX-W5X1	TRAIN
GTEX-WEY5-0003-SM-5URDM	GTEX-WEY5-0726-SM-4LMID	GTEX-WEY5	TRAIN
GTEX-WFG8-0004-SM-5URCY	GTEX-WFG8-0326-SM-4LVN4	GTEX-WFG8	TRAIN
GTEX-WFON-0003-SM-5URD4	GTEX-WFON-1626-SM-4LVMV	GTEX-WFON	TRAIN
GTEX-WFON-0003-SM-5URD4	GTEX-WFON-0126-SM-4LVM9	GTEX-WFON	TRAIN
GTEX-WHSB-0004-SM-5URDE	GTEX-WHSB-0326-SM-5FQSD	GTEX-WHSB	TRAIN
GTEX-WL46-0002-SM-5SOE8	GTEX-WL46-0011-R11A-SM-3MJFT	GTEX-WL46	TRAIN
GTEX-WRHK-0003-SM-6WBUL	GTEX-WRHK-0526-SM-4MVOF	GTEX-WRHK	TRAIN
GTEX-WVJS-0003-SM-DLIOR	GTEX-WVJS-0008-SM-4MVPC	GTEX-WVJS	TRAIN
GTEX-WVLH-0001-SM-5SOE6	GTEX-WVLH-0011-R11A-SM-3MJFO	GTEX-WVLH	TRAIN
GTEX-WWYW-0004-SM-5URDN	GTEX-WWYW-0426-SM-3NB31	GTEX-WWYW	TRAIN
GTEX-WXYG-0001-SM-5SOE5	GTEX-WXYG-1026-SM-4ONCD	GTEX-WXYG	TRAIN
GTEX-WXYG-0001-SM-5SOE5	GTEX-WXYG-2726-SM-EZ6KR	GTEX-WXYG	TRAIN
GTEX-WY7C-0002-SM-7FG6L	GTEX-WY7C-1126-SM-3NB3A	GTEX-WY7C	TRAIN
GTEX-WY7C-0002-SM-7FG6L	GTEX-WY7C-2426-SM-3NB2V	GTEX-WY7C	TRAIN
GTEX-WY7C-0002-SM-7FG6L	GTEX-WY7C-1426-SM-4OND1	GTEX-WY7C	TRAIN
GTEX-WYJK-0001-SM-5URBR	GTEX-WYJK-0426-SM-3NM9G	GTEX-WYJK	TRAIN
GTEX-WYJK-0001-SM-5URBR	GTEX-WYJK-0526-SM-3NM8Z	GTEX-WYJK	TRAIN
GTEX-WYJK-0001-SM-5URBR	GTEX-WYJK-2226-SM-4ONDJ	GTEX-WYJK	TRAIN
GTEX-WYJK-0001-SM-5URBR	GTEX-WYJK-1926-SM-4ONDP	GTEX-WYJK	TRAIN
GTEX-WYJK-0001-SM-5URBR	GTEX-WYJK-2326-SM-4ONDN	GTEX-WYJK	TRAIN
GTEX-WYJK-0001-SM-5URBR	GTEX-WYJK-2126-SM-4ONDG	GTEX-WYJK	TRAIN
GTEX-WYVS-0002-SM-5URCN	GTEX-WYVS-1726-SM-3NMAY	GTEX-WYVS	TRAIN
GTEX-WYVS-0002-SM-5URCN	GTEX-WYVS-1826-SM-4OND6	GTEX-WYVS	TRAIN
GTEX-WYVS-0002-SM-5URCN	GTEX-WYVS-0006-SM-3NMA7	GTEX-WYVS	TRAIN
GTEX-WZTO-0002-SM-5URDU	GTEX-WZTO-1526-SM-4PQYQ	GTEX-WZTO	TRAIN
GTEX-WZTO-0002-SM-5URDU	GTEX-WZTO-1026-SM-3NM9P	GTEX-WZTO	TRAIN
GTEX-WZTO-0002-SM-5URDU	GTEX-WZTO-1726-SM-4PQYV	GTEX-WZTO	TRAIN
GTEX-X15G-0002-SM-7DRQ4	GTEX-X15G-1326-SM-4PQZJ	GTEX-X15G	TRAIN
GTEX-X261-0002-SM-5URDP	GTEX-X261-0008-SM-4PR11	GTEX-X261	TRAIN
GTEX-X261-0002-SM-5URDP	GTEX-X261-1026-SM-3NMDL	GTEX-X261	TRAIN
GTEX-X3Y1-0002-SM-5URCV	GTEX-X3Y1-0006-SM-3P5ZG	GTEX-X3Y1	TRAIN
GTEX-X4EO-0003-SM-5URCE	GTEX-X4EO-0426-SM-4QASA	GTEX-X4EO	TRAIN
GTEX-X4EP-0002-SM-5URCA	GTEX-X4EP-0011-R4B-SM-3P627	GTEX-X4EP	TRAIN
GTEX-X4EP-0002-SM-5URCA	GTEX-X4EP-0011-R8B-SM-4QASL	GTEX-X4EP	TRAIN
GTEX-X585-0003-SM-7FG6K	GTEX-X585-0011-R10A-SM-46MUY	GTEX-X585	TRAIN
GTEX-X8HC-0003-SM-5URDI	GTEX-X8HC-1026-SM-46MWH	GTEX-X8HC	TRAIN
GTEX-XAJ8-0001-SM-5URBF	GTEX-XAJ8-0326-SM-47JYI	GTEX-XAJ8	TRAIN
GTEX-XBEC-0002-SM-5SOEV	GTEX-XBEC-0626-SM-4QARY	GTEX-XBEC	TRAIN
GTEX-XMD1-0004-SM-7DLGN	GTEX-XMD1-0826-SM-4AT52	GTEX-XMD1	TRAIN
GTEX-XMD1-0004-SM-7DLGN	GTEX-XMD1-0011-R9A-SM-4AT49	GTEX-XMD1	TRAIN
GTEX-XMD2-0001-SM-7DLGS	GTEX-XMD2-1026-SM-4WWE8	GTEX-XMD2	TRAIN
GTEX-XMD3-0003-SM-7DRQ7	GTEX-XMD3-0008-SM-4AT4V	GTEX-XMD3	TRAIN
GTEX-XMD3-0003-SM-7DRQ7	GTEX-XMD3-2326-SM-4AT5H	GTEX-XMD3	TRAIN
GTEX-XMK1-0003-SM-5URB9	GTEX-XMK1-2026-SM-4B65K	GTEX-XMK1	TRAIN
GTEX-XMK1-0003-SM-5URB9	GTEX-XMK1-1126-SM-4IHJ8	GTEX-XMK1	TRAIN
GTEX-XMK1-0003-SM-5URB9	GTEX-XMK1-1726-SM-4B64Z	GTEX-XMK1	TRAIN
GTEX-XOT4-0001-SM-5URCM	GTEX-XOT4-0726-SM-4GIAW	GTEX-XOT4	TRAIN
GTEX-XPT6-0004-SM-5URDL	GTEX-XPT6-0326-SM-4B66V	GTEX-XPT6	TRAIN
GTEX-XPVG-0003-SM-6UH19	GTEX-XPVG-2626-SM-4B669	GTEX-XPVG	TRAIN
GTEX-XPVG-0003-SM-6UH19	GTEX-XPVG-0226-SM-EVYAQ	GTEX-XPVG	TRAIN
GTEX-XPVG-0003-SM-6UH19	GTEX-XPVG-0326-SM-4B653	GTEX-XPVG	TRAIN
GTEX-XQ3S-0002-SM-5JK42	GTEX-XQ3S-2426-SM-4WAYB	GTEX-XQ3S	TRAIN
GTEX-XQ8I-0001-SM-5JK4O	GTEX-XQ8I-0826-SM-4BOOE	GTEX-XQ8I	TRAIN
GTEX-XQ8I-0001-SM-5JK4O	GTEX-XQ8I-0926-SM-4BOOF	GTEX-XQ8I	TRAIN
GTEX-XUW1-0002-SM-5JK4P	GTEX-XUW1-0326-SM-4BOOR	GTEX-XUW1	TRAIN
GTEX-XUYS-0001-SM-DLIPV	GTEX-XUYS-0002-SM-47JXL	GTEX-XUYS	TRAIN
GTEX-XUZC-0002-SM-5JK3R	GTEX-XUZC-0005-SM-4BOQ8	GTEX-XUZC	TRAIN
GTEX-XXEK-0001-SM-5JK35	GTEX-XXEK-1126-SM-4BRUX	GTEX-XXEK	TRAIN
GTEX-XYKS-0003-SM-5JK4D	GTEX-XYKS-0002-SM-4BRWN	GTEX-XYKS	TRAIN
GTEX-XYKS-0003-SM-5JK4D	GTEX-XYKS-0226-SM-4BRW3	GTEX-XYKS	TRAIN
GTEX-XYKS-0003-SM-5JK4D	GTEX-XYKS-0426-SM-4BRW4	GTEX-XYKS	TRAIN
GTEX-XYKS-0003-SM-5JK4D	GTEX-XYKS-1126-SM-4BRWP	GTEX-XYKS	TRAIN
GTEX-Y111-0001-SM-6UH1B	GTEX-Y111-0008-SM-4SOJ3	GTEX-Y111	TRAIN
GTEX-Y111-0001-SM-6UH1B	GTEX-Y111-2226-SM-4SOJB	GTEX-Y111	TRAIN
GTEX-Y114-0004-SM-6UH1A	GTEX-Y114-0726-SM-4TT6U	GTEX-Y114	TRAIN
GTEX-Y114-0004-SM-6UH1A	GTEX-Y114-0326-SM-4TT99	GTEX-Y114	TRAIN
GTEX-Y114-0004-SM-6UH1A	GTEX-Y114-2526-SM-4TT8M	GTEX-Y114	TRAIN
GTEX-Y114-0004-SM-6UH1A	GTEX-Y114-1126-SM-4TT7V	GTEX-Y114	TRAIN
GTEX-Y3I4-0004-SM-6UH1C	GTEX-Y3I4-0526-SM-4TT6X	GTEX-Y3I4	TRAIN
GTEX-Y3I4-0004-SM-6UH1C	GTEX-Y3I4-2026-SM-4TT6Z	GTEX-Y3I4	TRAIN
GTEX-Y3IK-0004-SM-6UH1D	GTEX-Y3IK-0826-SM-51MT8	GTEX-Y3IK	TRAIN
GTEX-Y3IK-0004-SM-6UH1D	GTEX-Y3IK-1726-SM-4YCCR	GTEX-Y3IK	TRAIN
GTEX-Y3IK-0004-SM-6UH1D	GTEX-Y3IK-0001-SM-4WWE1	GTEX-Y3IK	TRAIN
GTEX-Y5LM-0002-SM-6UH31	GTEX-Y5LM-0126-SM-4VBRL	GTEX-Y5LM	TRAIN
GTEX-Y5LM-0002-SM-6UH31	GTEX-Y5LM-0226-SM-4VBRM	GTEX-Y5LM	TRAIN
GTEX-Y5V5-0002-SM-6UH3T	GTEX-Y5V5-1526-SM-4VBQ1	GTEX-Y5V5	TRAIN
GTEX-Y5V5-0002-SM-6UH3T	GTEX-Y5V5-0326-SM-5RQJG	GTEX-Y5V5	TRAIN
GTEX-Y8E4-0001-SM-6UH33	GTEX-Y8E4-1826-SM-4VBPV	GTEX-Y8E4	TRAIN
GTEX-Y8E4-0001-SM-6UH33	GTEX-Y8E4-0008-SM-4V6FW	GTEX-Y8E4	TRAIN
GTEX-Y8E4-0001-SM-6UH33	GTEX-Y8E4-0426-SM-4V6GB	GTEX-Y8E4	TRAIN
GTEX-Y8E4-0001-SM-6UH33	GTEX-Y8E4-0826-SM-4VBRS	GTEX-Y8E4	TRAIN
GTEX-Y8E5-0001-SM-DLIPY	GTEX-Y8E5-0008-SM-57WBA	GTEX-Y8E5	TRAIN
GTEX-Y8E5-0001-SM-DLIPY	GTEX-Y8E5-0002-SM-57WD9	GTEX-Y8E5	TRAIN
GTEX-Y8LW-0004-SM-6UH3N	GTEX-Y8LW-1626-SM-5IFHX	GTEX-Y8LW	TRAIN
GTEX-Y8LW-0004-SM-6UH3N	GTEX-Y8LW-1926-SM-4WWFZ	GTEX-Y8LW	TRAIN
GTEX-Y8LW-0004-SM-6UH3N	GTEX-Y8LW-0726-SM-5IFI1	GTEX-Y8LW	TRAIN
GTEX-Y9LG-0003-SM-6UH3O	GTEX-Y9LG-1126-SM-4VBQ7	GTEX-Y9LG	TRAIN
GTEX-YB5E-0003-SM-CLTGF	GTEX-YB5E-0326-SM-5IFHU	GTEX-YB5E	TRAIN
GTEX-YB5E-0003-SM-CLTGF	GTEX-YB5E-1926-SM-5IFIG	GTEX-YB5E	TRAIN
GTEX-YEC4-0006-SM-6UH3M	GTEX-YEC4-0826-SM-5P9FV	GTEX-YEC4	TRAIN
GTEX-YEC4-0006-SM-6UH3M	GTEX-YEC4-1926-SM-5IFHJ	GTEX-YEC4	TRAIN
GTEX-YEC4-0006-SM-6UH3M	GTEX-YEC4-0926-SM-5PNXY	GTEX-YEC4	TRAIN
GTEX-YECK-0002-SM-6UH15	GTEX-YECK-0426-SM-4W1Z5	GTEX-YECK	TRAIN
GTEX-YECK-0002-SM-6UH15	GTEX-YECK-0226-SM-4W215	GTEX-YECK	TRAIN
GTEX-YF7O-0002-SM-6UH3Q	GTEX-YF7O-1626-SM-5IFII	GTEX-YF7O	TRAIN
GTEX-YFC4-0001-SM-6UH16	GTEX-YFC4-1226-SM-5LU9R	GTEX-YFC4	TRAIN
GTEX-YJ89-0002-SM-6UH1H	GTEX-YJ89-1526-SM-5P9IR	GTEX-YJ89	TRAIN
GTEX-YJ89-0002-SM-6UH1H	GTEX-YJ89-2926-SM-5P9IT	GTEX-YJ89	TRAIN
GTEX-Z93T-0002-SM-DLIPS	GTEX-Z93T-0126-SM-5HL5N	GTEX-Z93T	TRAIN
GTEX-Z9EW-0002-SM-6UH37	GTEX-Z9EW-1526-SM-EZ6LU	GTEX-Z9EW	TRAIN
GTEX-ZA64-0003-SM-6UH38	GTEX-ZA64-1426-SM-5CVMC	GTEX-ZA64	TRAIN
GTEX-ZA64-0003-SM-6UH38	GTEX-ZA64-0126-SM-5HL8Z	GTEX-ZA64	TRAIN
GTEX-ZA64-0003-SM-6UH38	GTEX-ZA64-0926-SM-5HL7H	GTEX-ZA64	TRAIN
GTEX-ZAB4-0001-SM-6UH36	GTEX-ZAB4-0011-R1a-SM-4RGNO	GTEX-ZAB4	TRAIN
GTEX-ZAB4-0001-SM-6UH36	GTEX-ZAB4-0926-SM-5CVN4	GTEX-ZAB4	TRAIN
GTEX-ZAB4-0001-SM-6UH36	GTEX-ZAB4-0011-R2a-SM-4RGNP	GTEX-ZAB4	TRAIN
GTEX-ZAB4-0001-SM-6UH36	GTEX-ZAB4-0426-SM-5HL7N	GTEX-ZAB4	TRAIN
GTEX-ZAB5-0004-SM-6UH3A	GTEX-ZAB5-0126-SM-5CVMT	GTEX-ZAB5	TRAIN
GTEX-ZAJG-0001-SM-6UH3R	GTEX-ZAJG-0826-SM-5PNVA	GTEX-ZAJG	TRAIN
GTEX-ZC5H-0003-SM-6UH3C	GTEX-ZC5H-1026-SM-5CVN1	GTEX-ZC5H	TRAIN
GTEX-ZC5H-0003-SM-6UH3C	GTEX-ZC5H-2626-SM-5J2MG	GTEX-ZC5H	TRAIN
GTEX-ZDTS-0002-SM-6UH3E	GTEX-ZDTS-1026-SM-4WAXS	GTEX-ZDTS	TRAIN
GTEX-ZDTT-0002-SM-6UH3D	GTEX-ZDTT-0726-SM-4WKFK	GTEX-ZDTT	TRAIN
GTEX-ZDXO-0001-SM-6UH3F	GTEX-ZDXO-0011-R3a-SM-4WKFS	GTEX-ZDXO	TRAIN
GTEX-ZDXO-0001-SM-6UH3F	GTEX-ZDXO-2326-SM-5LU9W	GTEX-ZDXO	TRAIN
GTEX-ZDXO-0001-SM-6UH3F	GTEX-ZDXO-0011-R11a-SM-4WWD9	GTEX-ZDXO	TRAIN
GTEX-ZDYS-0005-SM-6UH3G	GTEX-ZDYS-0726-SM-4WKGN	GTEX-ZDYS	TRAIN
GTEX-ZDYS-0005-SM-6UH3G	GTEX-ZDYS-1526-SM-4WKFY	GTEX-ZDYS	TRAIN
GTEX-ZEX8-0001-SM-6UH17	GTEX-ZEX8-1626-SM-4WKG7	GTEX-ZEX8	TRAIN
GTEX-ZF28-0002-SM-6UH3K	GTEX-ZF28-0011-R6a-SM-4WKHI	GTEX-ZF28	TRAIN
GTEX-ZF2S-0002-SM-6UH39	GTEX-ZF2S-1526-SM-5S2OO	GTEX-ZF2S	TRAIN
GTEX-ZGAY-0002-SM-6UH3J	GTEX-ZGAY-0826-SM-4WWEP	GTEX-ZGAY	TRAIN
GTEX-ZLFU-0004-SM-7DRPW	GTEX-ZLFU-1426-SM-4WWEU	GTEX-ZLFU	TRAIN
GTEX-ZLFU-0004-SM-7DRPW	GTEX-ZLFU-1326-SM-DO11R	GTEX-ZLFU	TRAIN
GTEX-ZLV1-0003-SM-7DRPD	GTEX-ZLV1-0005-SM-4WWAP	GTEX-ZLV1	TRAIN
GTEX-ZLV1-0003-SM-7DRPD	GTEX-ZLV1-1526-SM-DO91J	GTEX-ZLV1	TRAIN
GTEX-ZP4G-0002-SM-6WBSI	GTEX-ZP4G-0326-SM-4YCEF	GTEX-ZP4G	TRAIN
GTEX-ZPCL-0001-SM-6WBS6	GTEX-ZPCL-1326-SM-57WFN	GTEX-ZPCL	TRAIN
GTEX-ZPCL-0001-SM-6WBS6	GTEX-ZPCL-1826-SM-57WF1	GTEX-ZPCL	TRAIN
GTEX-ZPCL-0001-SM-6WBS6	GTEX-ZPCL-1626-SM-57WGC	GTEX-ZPCL	TRAIN
GTEX-ZPCL-0001-SM-6WBS6	GTEX-ZPCL-0626-SM-DNZZ6	GTEX-ZPCL	TRAIN
GTEX-ZPCL-0001-SM-6WBS6	GTEX-ZPCL-0826-SM-DNZZ7	GTEX-ZPCL	TRAIN
GTEX-ZPIC-0004-SM-6WBST	GTEX-ZPIC-1726-SM-DHXIU	GTEX-ZPIC	TRAIN
GTEX-ZPIC-0004-SM-6WBST	GTEX-ZPIC-2026-SM-57WG3	GTEX-ZPIC	TRAIN
GTEX-ZPIC-0004-SM-6WBST	GTEX-ZPIC-2626-SM-57WE2	GTEX-ZPIC	TRAIN
GTEX-ZPIC-0004-SM-6WBST	GTEX-ZPIC-0426-SM-DO91V	GTEX-ZPIC	TRAIN
GTEX-ZPU1-0002-SM-6WBSJ	GTEX-ZPU1-0226-SM-4WWC9	GTEX-ZPU1	TRAIN
GTEX-ZPU1-0002-SM-6WBSJ	GTEX-ZPU1-1426-SM-4WWFU	GTEX-ZPU1	TRAIN
GTEX-ZPU1-0002-SM-6WBSJ	GTEX-ZPU1-1226-SM-5HL71	GTEX-ZPU1	TRAIN
GTEX-ZPU1-0002-SM-6WBSJ	GTEX-ZPU1-0726-SM-5HL6O	GTEX-ZPU1	TRAIN
GTEX-ZPU1-0002-SM-6WBSJ	GTEX-ZPU1-0426-SM-4WWCA	GTEX-ZPU1	TRAIN
GTEX-ZQG8-0003-SM-6WBSG	GTEX-ZQG8-0626-SM-57WF3	GTEX-ZQG8	TRAIN
GTEX-ZTPG-0003-SM-6WBSO	GTEX-ZTPG-0006-SM-4YCFG	GTEX-ZTPG	TRAIN
GTEX-ZTSS-0003-SM-6WBSU	GTEX-ZTSS-0008-SM-4YCE8	GTEX-ZTSS	TRAIN
GTEX-ZTSS-0003-SM-6WBSU	GTEX-ZTSS-0326-SM-5987M	GTEX-ZTSS	TRAIN
GTEX-ZTX8-0004-SM-6WBSE	GTEX-ZTX8-1026-SM-5EGHD	GTEX-ZTX8	TRAIN
GTEX-ZTX8-0004-SM-6WBSE	GTEX-ZTX8-1726-SM-51MSB	GTEX-ZTX8	TRAIN
GTEX-ZUA1-0001-SM-6WBSL	GTEX-ZUA1-0011-R1a-SM-4YCE2	GTEX-ZUA1	TRAIN
GTEX-ZUA1-0001-SM-6WBSL	GTEX-ZUA1-0011-R10a-SM-51MT6	GTEX-ZUA1	TRAIN
GTEX-ZUA1-0001-SM-6WBSL	GTEX-ZUA1-1026-SM-4YCEA	GTEX-ZUA1	TRAIN
GTEX-ZUA1-0001-SM-6WBSL	GTEX-ZUA1-0826-SM-4YCDL	GTEX-ZUA1	TRAIN
GTEX-ZV6S-0002-SM-6WBSV	GTEX-ZV6S-1826-SM-5NQ8D	GTEX-ZV6S	TRAIN
GTEX-ZV7C-0002-SM-6WBSM	GTEX-ZV7C-0005-SM-57WDL	GTEX-ZV7C	TRAIN
GTEX-ZVE2-0002-SM-6WBSQ	GTEX-ZVE2-0626-SM-5GU7I	GTEX-ZVE2	TRAIN
GTEX-ZVE2-0002-SM-6WBSQ	GTEX-ZVE2-0526-SM-5GU7E	GTEX-ZVE2	TRAIN
GTEX-ZVE2-0002-SM-6WBSQ	GTEX-ZVE2-0326-SM-57WFC	GTEX-ZVE2	TRAIN
GTEX-ZVP2-0002-SM-7FG6C	GTEX-ZVP2-0426-SM-57WC2	GTEX-ZVP2	TRAIN
GTEX-ZVT2-0003-SM-6WBS4	GTEX-ZVT2-2526-SM-51MT1	GTEX-ZVT2	TRAIN
GTEX-ZVT3-0001-SM-6WBS5	GTEX-ZVT3-0011-R3b-SM-51MTJ	GTEX-ZVT3	TRAIN
GTEX-ZVZP-0003-SM-6WBSB	GTEX-ZVZP-2326-SM-59HL4	GTEX-ZVZP	TRAIN
GTEX-ZVZQ-0002-SM-6WBSK	GTEX-ZVZQ-0011-R6b-SM-57WAY	GTEX-ZVZQ	TRAIN
GTEX-ZVZQ-0002-SM-6WBSK	GTEX-ZVZQ-0008-SM-51MSK	GTEX-ZVZQ	TRAIN
GTEX-ZWKS-0002-SM-6WBUM	GTEX-ZWKS-0626-SM-5GIDV	GTEX-ZWKS	TRAIN
GTEX-ZXES-0001-SM-6WBSZ	GTEX-ZXES-0926-SM-5E43O	GTEX-ZXES	TRAIN
GTEX-ZXES-0001-SM-6WBSZ	GTEX-ZXES-1126-SM-5GZXN	GTEX-ZXES	TRAIN
GTEX-ZY6K-0002-SM-6WBT2	GTEX-ZY6K-1426-SM-5GZX2	GTEX-ZY6K	TRAIN
GTEX-ZY6K-0002-SM-6WBT2	GTEX-ZY6K-0726-SM-5A5L8	GTEX-ZY6K	TRAIN
GTEX-ZYFC-0001-SM-6WBT4	GTEX-ZYFC-0526-SM-5GIDF	GTEX-ZYFC	TRAIN
GTEX-ZYFC-0001-SM-6WBT4	GTEX-ZYFC-1026-SM-5GZX9	GTEX-ZYFC	TRAIN
GTEX-ZYFD-0001-SM-6WBT3	GTEX-ZYFD-2026-SM-5E459	GTEX-ZYFD	TRAIN
GTEX-ZYFD-0001-SM-6WBT3	GTEX-ZYFD-2526-SM-5E45L	GTEX-ZYFD	TRAIN
GTEX-ZYFD-0001-SM-6WBT3	GTEX-ZYFD-3026-SM-5E44C	GTEX-ZYFD	TRAIN
GTEX-ZYVF-0004-SM-6WBSC	GTEX-ZYVF-1026-SM-5E44V	GTEX-ZYVF	TRAIN
GTEX-ZYVF-0004-SM-6WBSC	GTEX-ZYVF-0526-SM-5E43E	GTEX-ZYVF	TRAIN
GTEX-ZYVF-0004-SM-6WBSC	GTEX-ZYVF-2826-SM-5GIDK	GTEX-ZYVF	TRAIN
GTEX-ZYY3-0002-SM-6WBUF	GTEX-ZYY3-2926-SM-5GIEB	GTEX-ZYY3	TRAIN
GTEX-ZZPT-0002-SM-6WBUG	GTEX-ZZPT-1426-SM-5N9C5	GTEX-ZZPT	TRAIN
GTEX-111VG-0004-SM-6WBTS	GTEX-111VG-0326-SM-5GZX7	GTEX-111VG	TEST
GTEX-1192X-0004-SM-6WBTF	GTEX-1192X-0008-SM-5Q5B7	GTEX-1192X	TEST
GTEX-1192X-0004-SM-6WBTF	GTEX-1192X-0005-SM-5NQC3	GTEX-1192X	TEST
GTEX-11EI6-0004-SM-7FG6D	GTEX-11EI6-0426-SM-5EQ43	GTEX-11EI6	TEST
GTEX-11EI6-0004-SM-7FG6D	GTEX-11EI6-0326-SM-5EQ6G	GTEX-11EI6	TEST
GTEX-11EI6-0004-SM-7FG6D	GTEX-11EI6-0011-R10a-SM-DO93R	GTEX-11EI6	TEST
GTEX-11NUK-0004-SM-6WBTU	GTEX-11NUK-2626-SM-5A5MB	GTEX-11NUK	TEST
GTEX-11NUK-0004-SM-6WBTU	GTEX-11NUK-2026-SM-5PNVZ	GTEX-11NUK	TEST
GTEX-11NUK-0004-SM-6WBTU	GTEX-11NUK-0005-SM-5MR5F	GTEX-11NUK	TEST
GTEX-11NUK-0004-SM-6WBTU	GTEX-11NUK-3026-SM-5986K	GTEX-11NUK	TEST
GTEX-11NUK-0004-SM-6WBTU	GTEX-11NUK-0126-SM-5A5L3	GTEX-11NUK	TEST
GTEX-11NUK-0004-SM-6WBTU	GTEX-11NUK-0008-SM-5Q5B9	GTEX-11NUK	TEST
GTEX-11UD2-0001-SM-6WBTW	GTEX-11UD2-1226-SM-5EQMI	GTEX-11UD2	TEST
GTEX-11UD2-0001-SM-6WBTW	GTEX-11UD2-0126-SM-5EQL2	GTEX-11UD2	TEST
GTEX-12WSD-0002-SM-6WSCG	GTEX-12WSD-1026-SM-5EQ42	GTEX-12WSD	TEST
GTEX-12WSD-0002-SM-6WSCG	GTEX-12WSD-0011-R5b-SM-5CVNG	GTEX-12WSD	TEST
GTEX-12WSD-0002-SM-6WSCG	GTEX-12WSD-0011-R7b-SM-5PNWE	GTEX-12WSD	TEST
GTEX-12WSD-0002-SM-6WSCG	GTEX-12WSD-0126-SM-59HKN	GTEX-12WSD	TEST
GTEX-12WSD-0002-SM-6WSCG	GTEX-12WSD-0326-SM-59HKP	GTEX-12WSD	TEST
GTEX-12WSF-0002-SM-6WSCI	GTEX-12WSF-0011-R4b-SM-5HL88	GTEX-12WSF	TEST
GTEX-12WSF-0002-SM-6WSCI	GTEX-12WSF-0011-R2a-SM-5DUVU	GTEX-12WSF	TEST
GTEX-13111-0003-SM-6WSCF	GTEX-13111-1126-SM-5GCMZ	GTEX-13111	TEST
GTEX-13111-0003-SM-6WSCF	GTEX-13111-2026-SM-5GCMN	GTEX-13111	TEST
GTEX-13111-0003-SM-6WSCF	GTEX-13111-1626-SM-5EGJY	GTEX-13111	TEST
GTEX-13111-0003-SM-6WSCF	GTEX-13111-0826-SM-5LZV3	GTEX-13111	TEST
GTEX-13111-0003-SM-6WSCF	GTEX-13111-0626-SM-5LZVR	GTEX-13111	TEST
GTEX-13111-0003-SM-6WSCF	GTEX-13111-2126-SM-5LZU2	GTEX-13111	TEST
GTEX-13FXS-0004-SM-6WSB8	GTEX-13FXS-0006-SM-5O99X	GTEX-13FXS	TEST
GTEX-13FXS-0004-SM-6WSB8	GTEX-13FXS-0011-R11a-SM-5L3DM	GTEX-13FXS	TEST
GTEX-13O3Q-0003-SM-6WSCX	GTEX-13O3Q-0126-SM-5KM34	GTEX-13O3Q	TEST
GTEX-13O3Q-0003-SM-6WSCX	GTEX-13O3Q-2526-SM-5IJC4	GTEX-13O3Q	TEST
GTEX-13O3Q-0003-SM-6WSCX	GTEX-13O3Q-0011-R5b-SM-5P9H4	GTEX-13O3Q	TEST
GTEX-13O3Q-0003-SM-6WSCX	GTEX-13O3Q-0626-SM-5IJG1	GTEX-13O3Q	TEST
GTEX-13QJ3-0002-SM-6WSD6	GTEX-13QJ3-0826-SM-7DHKK	GTEX-13QJ3	TEST
GTEX-13QJ3-0002-SM-6WSD6	GTEX-13QJ3-0626-SM-5SI6G	GTEX-13QJ3	TEST
GTEX-13QJ3-0002-SM-6WSD6	GTEX-13QJ3-1826-SM-5S2PT	GTEX-13QJ3	TEST
GTEX-13QJ3-0002-SM-6WSD6	GTEX-13QJ3-1726-SM-5RQK9	GTEX-13QJ3	TEST
GTEX-13X6J-0002-SM-6WSAI	GTEX-13X6J-1726-SM-5TDCS	GTEX-13X6J	TEST
GTEX-13X6J-0002-SM-6WSAI	GTEX-13X6J-2926-SM-7EPGP	GTEX-13X6J	TEST
GTEX-13X6J-0002-SM-6WSAI	GTEX-13X6J-1626-SM-5Q5CV	GTEX-13X6J	TEST
GTEX-13X6J-0002-SM-6WSAI	GTEX-13X6J-0011-R6a-SM-5PNUB	GTEX-13X6J	TEST
GTEX-13X6J-0002-SM-6WSAI	GTEX-13X6J-0826-SM-5LU32	GTEX-13X6J	TEST
GTEX-145MI-0001-SM-7DRO7	GTEX-145MI-0011-R6a-SM-5PNZA	GTEX-145MI	TEST
GTEX-145MI-0001-SM-7DRO7	GTEX-145MI-0526-SM-5O9A8	GTEX-145MI	TEST
GTEX-1477Z-0003-SM-6WSBA	GTEX-1477Z-1626-SM-5SIA8	GTEX-1477Z	TEST
GTEX-1477Z-0003-SM-6WSBA	GTEX-1477Z-1526-SM-5SI9V	GTEX-1477Z	TEST
GTEX-14ASI-0001-SM-7DROX	GTEX-14ASI-1126-SM-5QGPN	GTEX-14ASI	TEST
GTEX-14JG1-0002-SM-7DRNT	GTEX-14JG1-0126-SM-5ZZUP	GTEX-14JG1	TEST
GTEX-14JG1-0002-SM-7DRNT	GTEX-14JG1-2926-SM-686ZK	GTEX-14JG1	TEST
GTEX-14JG1-0002-SM-7DRNT	GTEX-14JG1-3126-SM-69LOQ	GTEX-14JG1	TEST
GTEX-14JG1-0002-SM-7DRNT	GTEX-14JG1-1526-SM-5YY9X	GTEX-14JG1	TEST
GTEX-14JG1-0002-SM-7DRNT	GTEX-14JG1-0011-R7b-SM-5YYAV	GTEX-14JG1	TEST
GTEX-14PHY-0002-SM-7DLFV	GTEX-14PHY-2726-SM-62LE2	GTEX-14PHY	TEST
GTEX-14PHY-0002-SM-7DLFV	GTEX-14PHY-0926-SM-5ZZWL	GTEX-14PHY	TEST
GTEX-14PHY-0002-SM-7DLFV	GTEX-14PHY-1226-SM-5ZZWK	GTEX-14PHY	TEST
GTEX-14PHY-0002-SM-7DLFV	GTEX-14PHY-0526-SM-664NM	GTEX-14PHY	TEST
GTEX-15D1Q-0004-SM-7DLFO	GTEX-15D1Q-0526-SM-6AJAY	GTEX-15D1Q	TEST
GTEX-15DDE-0001-SM-7DLFL	GTEX-15DDE-0011-R10a-SM-7KUKW	GTEX-15DDE	TEST
GTEX-15DDE-0001-SM-7DLFL	GTEX-15DDE-2326-SM-6AJA8	GTEX-15DDE	TEST
GTEX-15G19-0001-SM-7J38Q	GTEX-15G19-0526-SM-6PAMT	GTEX-15G19	TEST
GTEX-15G19-0001-SM-7J38Q	GTEX-15G19-1026-SM-6PALM	GTEX-15G19	TEST
GTEX-15RJ7-0001-SM-6UH2H	GTEX-15RJ7-2026-SM-6LPJ4	GTEX-15RJ7	TEST
GTEX-15RJ7-0001-SM-6UH2H	GTEX-15RJ7-0008-SM-EAZCD	GTEX-15RJ7	TEST
GTEX-17EVQ-0001-SM-6UH1V	GTEX-17EVQ-0011-R9b-SM-79OJY	GTEX-17EVQ	TEST
GTEX-17EVQ-0001-SM-6UH1V	GTEX-17EVQ-1226-SM-7LG59	GTEX-17EVQ	TEST
GTEX-17EVQ-0001-SM-6UH1V	GTEX-17EVQ-0126-SM-7IGLR	GTEX-17EVQ	TEST
GTEX-17F96-0002-SM-6UH1K	GTEX-17F96-2126-SM-7KFSM	GTEX-17F96	TEST
GTEX-183FY-0003-SM-6UH1R	GTEX-183FY-0005-SM-9KNTO	GTEX-183FY	TEST
GTEX-18A66-0002-SM-DLIP1	GTEX-18A66-0726-SM-72D77	GTEX-18A66	TEST
GTEX-18A66-0002-SM-DLIP1	GTEX-18A66-1826-SM-7KFSU	GTEX-18A66	TEST
GTEX-18A7B-0004-SM-DJWXU	GTEX-18A7B-2026-SM-72D71	GTEX-18A7B	TEST
GTEX-18A7B-0004-SM-DJWXU	GTEX-18A7B-0326-SM-7LG65	GTEX-18A7B	TEST
GTEX-18A7B-0004-SM-DJWXU	GTEX-18A7B-2726-SM-7LG56	GTEX-18A7B	TEST
GTEX-18A7B-0004-SM-DJWXU	GTEX-18A7B-0005-SM-7PC1D	GTEX-18A7B	TEST
GTEX-1AX8Z-0002-SM-7J39U	GTEX-1AX8Z-2426-SM-72D7D	GTEX-1AX8Z	TEST
GTEX-1AX8Z-0002-SM-7J39U	GTEX-1AX8Z-1826-SM-73KW6	GTEX-1AX8Z	TEST
GTEX-1CB4J-0004-SM-7J38M	GTEX-1CB4J-0626-SM-7DHMP	GTEX-1CB4J	TEST
GTEX-1CB4J-0004-SM-7J38M	GTEX-1CB4J-1726-SM-79OOL	GTEX-1CB4J	TEST
GTEX-1CB4J-0004-SM-7J38M	GTEX-1CB4J-0326-SM-7PBZO	GTEX-1CB4J	TEST
GTEX-1EX96-0004-SM-7J3AP	GTEX-1EX96-0011-R1a-SM-CE6R5	GTEX-1EX96	TEST
GTEX-1EX96-0004-SM-7J3AP	GTEX-1EX96-2226-SM-7MKGT	GTEX-1EX96	TEST
GTEX-1EX96-0004-SM-7J3AP	GTEX-1EX96-0011-R3b-SM-ARZMH	GTEX-1EX96	TEST
GTEX-1F75I-0004-SM-DLIPB	GTEX-1F75I-0001-SM-EVR3C	GTEX-1F75I	TEST
GTEX-1F75I-0004-SM-DLIPB	GTEX-1F75I-1126-SM-9WYUO	GTEX-1F75I	TEST
GTEX-1GF9V-0004-SM-7J3AE	GTEX-1GF9V-3026-SM-7P8R8	GTEX-1GF9V	TEST
GTEX-1GF9V-0004-SM-7J3AE	GTEX-1GF9V-0926-SM-9KNW7	GTEX-1GF9V	TEST
GTEX-1GF9V-0004-SM-7J3AE	GTEX-1GF9V-0011-R6b-SM-CJI2Q	GTEX-1GF9V	TEST
GTEX-1GF9V-0004-SM-7J3AE	GTEX-1GF9V-1226-SM-7MKGY	GTEX-1GF9V	TEST
GTEX-1GN2E-0003-SM-7J3AB	GTEX-1GN2E-0626-SM-9MQJR	GTEX-1GN2E	TEST
GTEX-1GN2E-0003-SM-7J3AB	GTEX-1GN2E-0126-SM-9OSW8	GTEX-1GN2E	TEST
GTEX-1GN2E-0003-SM-7J3AB	GTEX-1GN2E-0526-SM-9MQKC	GTEX-1GN2E	TEST
GTEX-1JMQJ-0003-SM-DJWY9	GTEX-1JMQJ-2126-SM-CNPPA	GTEX-1JMQJ	TEST
GTEX-1JMQJ-0003-SM-DJWY9	GTEX-1JMQJ-0011-R4b-SM-EXUT8	GTEX-1JMQJ	TEST
GTEX-1JMQJ-0003-SM-DJWY9	GTEX-1JMQJ-1126-SM-CY8HO	GTEX-1JMQJ	TEST
GTEX-1JMQJ-0003-SM-DJWY9	GTEX-1JMQJ-1326-SM-D4P3B	GTEX-1JMQJ	TEST
GTEX-1JMQJ-0003-SM-DJWY9	GTEX-1JMQJ-2426-SM-E9TIL	GTEX-1JMQJ	TEST
GTEX-1JN1M-0004-SM-DJWWG	GTEX-1JN1M-3126-SM-AHZ4E	GTEX-1JN1M	TEST
GTEX-1JN1M-0004-SM-DJWWG	GTEX-1JN1M-2126-SM-D4P2X	GTEX-1JN1M	TEST
GTEX-1JN1M-0004-SM-DJWWG	GTEX-1JN1M-0126-SM-D4P23	GTEX-1JN1M	TEST
GTEX-1LB8K-0003-SM-DJWWI	GTEX-1LB8K-2326-SM-DHXJL	GTEX-1LB8K	TEST
GTEX-1LB8K-0003-SM-DJWWI	GTEX-1LB8K-0926-SM-D4P42	GTEX-1LB8K	TEST
GTEX-1LB8K-0003-SM-DJWWI	GTEX-1LB8K-1026-SM-DHXJJ	GTEX-1LB8K	TEST
GTEX-1LB8K-0003-SM-DJWWI	GTEX-1LB8K-0526-SM-E6CIT	GTEX-1LB8K	TEST
GTEX-1LVAO-0003-SM-DJWXB	GTEX-1LVAO-2626-SM-EVR4S	GTEX-1LVAO	TEST
GTEX-1LVAO-0003-SM-DJWXB	GTEX-1LVAO-0526-SM-EWRNS	GTEX-1LVAO	TEST
GTEX-1LVAO-0003-SM-DJWXB	GTEX-1LVAO-0826-SM-E6CIU	GTEX-1LVAO	TEST
GTEX-1MCC2-0004-SM-DJWWS	GTEX-1MCC2-0726-SM-EV7AL	GTEX-1MCC2	TEST
GTEX-1MCC2-0004-SM-DJWWS	GTEX-1MCC2-2026-SM-EVR5J	GTEX-1MCC2	TEST
GTEX-1PPGY-0004-SM-DLIQ8	GTEX-1PPGY-0526-SM-E9J3Q	GTEX-1PPGY	TEST
GTEX-1QP9N-0004-SM-DLIP4	GTEX-1QP9N-1226-SM-E76QN	GTEX-1QP9N	TEST
GTEX-1QP9N-0004-SM-DLIP4	GTEX-1QP9N-0226-SM-E9J4A	GTEX-1QP9N	TEST
GTEX-1QP9N-0004-SM-DLIP4	GTEX-1QP9N-0005-SM-CY8H9	GTEX-1QP9N	TEST
GTEX-1R9PO-0004-SM-DLIQO	GTEX-1R9PO-2526-SM-EVYBT	GTEX-1R9PO	TEST
GTEX-1RB15-0004-SM-DLIQB	GTEX-1RB15-2226-SM-DTXFZ	GTEX-1RB15	TEST
GTEX-1RB15-0004-SM-DLIQB	GTEX-1RB15-0826-SM-E9U4Z	GTEX-1RB15	TEST
GTEX-1S3DN-0001-SM-DJWXL	GTEX-1S3DN-1926-SM-E6CIR	GTEX-1S3DN	TEST
GTEX-1S82U-0004-SM-DJWY5	GTEX-1S82U-1326-SM-E9U6J	GTEX-1S82U	TEST
GTEX-N7MS-0009-SM-5JK3E	GTEX-N7MS-0011-R6a-SM-2HMJ4	GTEX-N7MS	TEST
GTEX-N7MS-0009-SM-5JK3E	GTEX-N7MS-0011-R10A-SM-2HMJK	GTEX-N7MS	TEST
GTEX-N7MS-0009-SM-5JK3E	GTEX-N7MS-0426-SM-2YUN6	GTEX-N7MS	TEST
GTEX-N7MS-0009-SM-5JK3E	GTEX-N7MS-0011-R7a-SM-2HMKN	GTEX-N7MS	TEST
GTEX-NFK9-0004-SM-5JK4Y	GTEX-NFK9-0008-SM-4E3JE	GTEX-NFK9	TEST
GTEX-NFK9-0004-SM-5JK4Y	GTEX-NFK9-0426-SM-2YUNK	GTEX-NFK9	TEST
GTEX-NFK9-0004-SM-5JK4Y	GTEX-NFK9-1326-SM-3LK5I	GTEX-NFK9	TEST
GTEX-OHPN-0004-SM-5JK2V	GTEX-OHPN-0011-R4A-SM-2I5FD	GTEX-OHPN	TEST
GTEX-OHPN-0004-SM-5JK2V	GTEX-OHPN-0011-R7A-SM-2I5FI	GTEX-OHPN	TEST
GTEX-OHPN-0004-SM-5JK2V	GTEX-OHPN-0011-R6A-SM-2I5FH	GTEX-OHPN	TEST
GTEX-OXRL-0003-SM-5JK3X	GTEX-OXRL-0008-SM-3NB29	GTEX-OXRL	TEST
GTEX-P4QS-0003-SM-5JK4U	GTEX-P4QS-1726-SM-3NB1V	GTEX-P4QS	TEST
GTEX-P4QS-0003-SM-5JK4U	GTEX-P4QS-0008-SM-48TDY	GTEX-P4QS	TEST
GTEX-P4QS-0003-SM-5JK4U	GTEX-P4QS-0526-SM-2I3ET	GTEX-P4QS	TEST
GTEX-PWN1-0004-SM-5JK3S	GTEX-PWN1-2026-SM-48TD9	GTEX-PWN1	TEST
GTEX-PWN1-0004-SM-5JK3S	GTEX-PWN1-0726-SM-48TDR	GTEX-PWN1	TEST
GTEX-Q734-0001-SM-5JK3N	GTEX-Q734-0326-SM-48U15	GTEX-Q734	TEST
GTEX-Q734-0001-SM-5JK3N	GTEX-Q734-1626-SM-48U1B	GTEX-Q734	TEST
GTEX-QEG4-0003-SM-5URCG	GTEX-QEG4-2226-SM-CXZJD	GTEX-QEG4	TEST
GTEX-QEG4-0003-SM-5URCG	GTEX-QEG4-0326-SM-DIPE3	GTEX-QEG4	TEST
GTEX-QEG4-0003-SM-5URCG	GTEX-QEG4-0526-SM-48TZD	GTEX-QEG4	TEST
GTEX-QV31-0003-SM-5URDH	GTEX-QV31-0726-SM-3GAEG	GTEX-QV31	TEST
GTEX-QV31-0003-SM-5URDH	GTEX-QV31-0326-SM-447BM	GTEX-QV31	TEST
GTEX-QXCU-0004-SM-5URDS	GTEX-QXCU-1326-SM-48FE2	GTEX-QXCU	TEST
GTEX-QXCU-0004-SM-5URDS	GTEX-QXCU-1726-SM-2TC6L	GTEX-QXCU	TEST
GTEX-QXCU-0004-SM-5URDS	GTEX-QXCU-0326-SM-2TC63	GTEX-QXCU	TEST
GTEX-RU72-0004-SM-5SOEJ	GTEX-RU72-0011-R2A-SM-2TF6O	GTEX-RU72	TEST
GTEX-RU72-0004-SM-5SOEJ	GTEX-RU72-2926-SM-2TF66	GTEX-RU72	TEST
GTEX-RU72-0004-SM-5SOEJ	GTEX-RU72-0011-R5A-SM-2TF6U	GTEX-RU72	TEST
GTEX-S7SF-0003-SM-5JK43	GTEX-S7SF-1926-SM-4AT5B	GTEX-S7SF	TEST
GTEX-T2YK-0003-SM-5URCD	GTEX-T2YK-1326-SM-4DM6S	GTEX-T2YK	TEST
GTEX-TKQ2-0002-SM-5URCO	GTEX-TKQ2-1526-SM-4DXUN	GTEX-TKQ2	TEST
GTEX-TKQ2-0002-SM-5URCO	GTEX-TKQ2-1826-SM-33HB2	GTEX-TKQ2	TEST
GTEX-TKQ2-0002-SM-5URCO	GTEX-TKQ2-1726-SM-4DXUP	GTEX-TKQ2	TEST
GTEX-WHPG-0002-SM-5URBH	GTEX-WHPG-2126-SM-4M1ZM	GTEX-WHPG	TEST
GTEX-WHPG-0002-SM-5URBH	GTEX-WHPG-0008-SM-4M1ZQ	GTEX-WHPG	TEST
GTEX-WHWD-0002-SM-5SOEC	GTEX-WHWD-0426-SM-3LK83	GTEX-WHWD	TEST
GTEX-WHWD-0002-SM-5SOEC	GTEX-WHWD-2326-SM-3LK6Q	GTEX-WHWD	TEST
GTEX-WK11-0002-SM-CLTGB	GTEX-WK11-0626-SM-3NMAV	GTEX-WK11	TEST
GTEX-WOFM-0003-SM-5JK3H	GTEX-WOFM-1126-SM-4OOSB	GTEX-WOFM	TEST
GTEX-WOFM-0003-SM-5JK3H	GTEX-WOFM-2026-SM-4OOSQ	GTEX-WOFM	TEST
GTEX-X4XY-0002-SM-5URBG	GTEX-X4XY-0011-R3B-SM-EXOHI	GTEX-X4XY	TEST
GTEX-X4XY-0002-SM-5URBG	GTEX-X4XY-0926-SM-4E3JD	GTEX-X4XY	TEST
GTEX-X4XY-0002-SM-5URBG	GTEX-X4XY-0011-R6B-SM-46MVB	GTEX-X4XY	TEST
GTEX-X62O-0001-SM-5URD5	GTEX-X62O-0826-SM-46MW8	GTEX-X62O	TEST
GTEX-X62O-0001-SM-5URD5	GTEX-X62O-2226-SM-46MW3	GTEX-X62O	TEST
GTEX-XBED-0004-SM-5URD9	GTEX-XBED-2426-SM-4AT4O	GTEX-XBED	TEST
GTEX-XBED-0004-SM-5URD9	GTEX-XBED-2626-SM-4E3J5	GTEX-XBED	TEST
GTEX-XBED-0004-SM-5URD9	GTEX-XBED-0008-SM-47JWO	GTEX-XBED	TEST
GTEX-XBED-0004-SM-5URD9	GTEX-XBED-1626-SM-47JYN	GTEX-XBED	TEST
GTEX-XBED-0004-SM-5URD9	GTEX-XBED-1726-SM-47JYO	GTEX-XBED	TEST
GTEX-XBED-0004-SM-5URD9	GTEX-XBED-2526-SM-47JYD	GTEX-XBED	TEST
GTEX-XBED-0004-SM-5URD9	GTEX-XBED-0126-SM-47JY7	GTEX-XBED	TEST
GTEX-XV7Q-0004-SM-5JK3G	GTEX-XV7Q-0008-SM-4BRWL	GTEX-XV7Q	TEST
GTEX-XV7Q-0004-SM-5JK3G	GTEX-XV7Q-2526-SM-4BRV9	GTEX-XV7Q	TEST
GTEX-XV7Q-0004-SM-5JK3G	GTEX-XV7Q-0926-SM-4BRVQ	GTEX-XV7Q	TEST
GTEX-XV7Q-0004-SM-5JK3G	GTEX-XV7Q-2426-SM-4BRV8	GTEX-XV7Q	TEST
GTEX-ZF29-0004-SM-6UH18	GTEX-ZF29-1826-SM-4WKG8	GTEX-ZF29	TEST
GTEX-ZF29-0004-SM-6UH18	GTEX-ZF29-1026-SM-4WKGC	GTEX-ZF29	TEST
GTEX-ZF29-0004-SM-6UH18	GTEX-ZF29-2226-SM-4WWB9	GTEX-ZF29	TEST
GTEX-ZF29-0004-SM-6UH18	GTEX-ZF29-0226-SM-4WKHO	GTEX-ZF29	TEST
GTEX-ZF29-0004-SM-6UH18	GTEX-ZF29-2326-SM-DO92K	GTEX-ZF29	TEST
GTEX-ZF29-0004-SM-6UH18	GTEX-ZF29-0002-SM-4WKF2	GTEX-ZF29	TEST
GTEX-ZF29-0004-SM-6UH18	GTEX-ZF29-0426-SM-4WKFN	GTEX-ZF29	TEST
GTEX-ZF3C-0002-SM-6UH3H	GTEX-ZF3C-1426-SM-4WWCD	GTEX-ZF3C	TEST
GTEX-ZF3C-0002-SM-6UH3H	GTEX-ZF3C-0226-SM-4WWB3	GTEX-ZF3C	TEST
GTEX-ZF3C-0002-SM-6UH3H	GTEX-ZF3C-0926-SM-DO92P	GTEX-ZF3C	TEST
GTEX-ZF3C-0002-SM-6UH3H	GTEX-ZF3C-0008-SM-4E3IL	GTEX-ZF3C	TEST
GTEX-ZG7Y-0001-SM-7FG68	GTEX-ZG7Y-1426-SM-4WWBM	GTEX-ZG7Y	TEST
GTEX-ZG7Y-0001-SM-7FG68	GTEX-ZG7Y-2226-SM-DO92I	GTEX-ZG7Y	TEST
GTEX-ZG7Y-0001-SM-7FG68	GTEX-ZG7Y-1326-SM-4WWBL	GTEX-ZG7Y	TEST
GTEX-ZT9X-0002-SM-6WBS9	GTEX-ZT9X-0126-SM-4YCFC	GTEX-ZT9X	TEST
GTEX-ZVT4-0004-SM-6WBSR	GTEX-ZVT4-2626-SM-5N9GJ	GTEX-ZVT4	TEST
GTEX-ZYFG-0004-SM-6WBT5	GTEX-ZYFG-2426-SM-5GIE8	GTEX-ZYFG	TEST
GTEX-ZYFG-0004-SM-6WBT5	GTEX-ZYFG-1126-SM-5GICY	GTEX-ZYFG	TEST
GTEX-ZYFG-0004-SM-6WBT5	GTEX-ZYFG-2526-SM-5GIEK	GTEX-ZYFG	TEST
GTEX-ZYT6-0002-SM-6WBS2	GTEX-ZYT6-1126-SM-5GZYR	GTEX-ZYT6	TEST
GTEX-ZYT6-0002-SM-6WBS2	GTEX-ZYT6-0326-SM-7LG5R	GTEX-ZYT6	TEST
GTEX-ZYT6-0002-SM-6WBS2	GTEX-ZYT6-1626-SM-5E45R	GTEX-ZYT6	TEST
GTEX-ZYW4-0002-SM-6WBT8	GTEX-ZYW4-1626-SM-5GIE6	GTEX-ZYW4	TEST
GTEX-ZZ64-0004-SM-6WBT6	GTEX-ZZ64-1326-SM-5E444	GTEX-ZZ64	TEST
GTEX-ZZ64-0004-SM-6WBT6	GTEX-ZZ64-0226-SM-5E44X	GTEX-ZZ64	TEST
GTEX-ZZ64-0004-SM-6WBT6	GTEX-ZZ64-1126-SM-5GZXY	GTEX-ZZ64	TEST

## Sheet: Supp_Table_S2
Name	Value
optimizer	RMSPropOptimizer
learning_rate	1e-09
rms_prop_decay	0.9
momentum	0.9
epsilon	1
num_epochs_per_decay	2
moving_average_decay	0.9999
min_mapping_quality	40
number_of_steps	300000
batch_size	4096
See https://github.com/google/deepvariant/blob/r1.4/deepvariant/modeling.py for more details on how the model is specified and configured.

## Sheet: Supp_Table_S3
	Total # Examples	Class 0 (hom ref)	Class 1 (het)	Class 2 (hom alt)	Chromosomes	Warmstart	Training Performed By
DV RNA-seq [GTEx]
Training	80417705	36313816	25525152	18578737	chr1-19	WES	Google LLC
Tuning	3429116	1591975	1134156	702985	chr21, chr22	WES	Google LLC
Testing					chr20	WES	Google LLC
DV RNA-seq [GIAB]
Training	255513	164130	51111	40272	chr2-19	WES	Tempus Labs
Tuning	12372	7303	3351	1718	chr21,chr22	WES	Tempus Labs
Testing					chr1, chr20	WES	Tempus Labs
	Training Samples	Testing Samples		Capture Method
DV RNA-seq [GTEx]	1000 GTEx samples	HG005 + 200 GTEx samples; chr20	See Supplementary. Table S1	poly-A
DV RNA-seq [GIAB]	HG001, HG002	HG005; chr20		Targetted

## Sheet: Supp_Table_S4
Model	Type	CDS	Exon	Transcript	Gene	3x
DV RNA-seq [GTEx]	SNP	0.931	0.922	0.854	0.849	0.83
GATK (Opossum)	SNP	0.925	0.868	0.779	0.772	0.753
GATK	SNP	0.922	0.861	0.768	0.764	0.741
DV RNA-seq [GIAB]	SNP	0.919	0.854	0.762	0.756	0.738
DV RNA-seq [GIAB] (Opossum)	SNP	0.921	0.853	0.763	0.757	0.739
Platypus (Opossum)	SNP	0.921	0.852	0.745	0.739	0.716
DV WES (Opossum)	SNP	0.911	0.825	0.713	0.703	0.679
DV WES	SNP	0.912	0.807	0.696	0.684	0.661
DV RNA-seq [GTEx] (Opossum)	SNP	0.814	0.791	0.709	0.706	0.687
DV RNA-seq [GTEx]	INDEL	0.75	0.663	0.564	0.562	0.544
DV RNA-seq [GIAB]	INDEL	0.727	0.614	0.506	0.504	0.49
GATK	INDEL	0.676	0.603	0.511	0.511	0.495
DV WES	INDEL	0.6	0.602	0.517	0.514	0.502
GATK (Opossum)	INDEL	0.686	0.596	0.504	0.502	0.487
DV RNA-seq [GIAB] (Opossum)	INDEL	0.75	0.589	0.457	0.457	0.443
DV WES (Opossum)	INDEL	0.571	0.557	0.466	0.464	0.452
DV RNA-seq [GTEx] (Opossum)	INDEL	0.667	0.529	0.444	0.443	0.429
Platypus (Opossum)	INDEL	0.462	0.471	0.413	0.413	0.397

## Sheet: Supp_Table_S5
FASTQs	gs://brain-genomics-public/publications/cook2023_dv_rnaseq/fastq
BAMs	gs://brain-genomics-public/publications/cook2023_dv_rnaseq/bam
VCFs	gs://brain-genomics-public/publications/cook2023_dv_rnaseq/vcf
Model Names
VCF filenames feature internal names that were used for models. These were renamed for clarity in the publication.
	internal name	publication name
	RNASEQ_20220605_exon_s1000_v2	DV-RNA-seq [GTEx]
	platypus	Platypus
	gatk	GATK
	wes	DV WES
	tempus_01282022	DV-RNA-seq [GIAB]
